# Supplementary material for: Interference length reveals regularity of crossover placement across species
Source: Nat Commun. 2024 Oct 17;15:8973. doi: 10.1038/s41467-024-53054-2 (PMC11487058; doi:10.1038/s41467-024-53054-2)
Supplement: Supplementary file 4 — Source Data [file 41467_2024_53054_MOESM4_ESM.zip]

Archive with 7 entries (6 files):
- data_availability/
- data_availability/.DS_Store
- __MACOSX/data_availability/._.DS_Store
- data_availability/README
- __MACOSX/data_availability/._README
- data_availability/Source Data.csv
- data_availability/Source Data.xlsx
