# Supplementary material for: Interference length reveals regularity of crossover placement across species
Source: Nat Commun. 2024 Oct 17;15:8973. doi: 10.1038/s41467-024-53054-2 (PMC11487058; doi:10.1038/s41467-024-53054-2)
Supplement: Supplementary file 4 — Source Data [file 41467_2024_53054_MOESM4_ESM.zip › data_availability/README]

The data shown in Figure 4—6 of the main text and in the Supplementary Figure 3—4 is presented in a table which contains summary statistics of crossovers in various species and conditions. Each row represents data for a specific chromosome, genotype, sex, data collection method, and species. The columns provide information on the number of samples, the SC length (in µm) or chromosome length (in bp), the mean number of crossovers, the number of observed empty chromosomes, the interference length, the normalized interference length, the fraction of observed pairs, the interference distance and gamma shape parameter, as well as the respective SEM. The DOI in the last column indicates the data source.
