# Supplementary material for: Interference length reveals regularity of crossover placement across species
Source: Nat Commun. 2024 Oct 17;15:8973. doi: 10.1038/s41467-024-53054-2 (PMC11487058; doi:10.1038/s41467-024-53054-2)
Supplement: Supplementary file 4 — Source Data [file 41467_2024_53054_MOESM4_ESM.zip › data_availability/Source Data.csv]

	species	method	genotype	sex	chromosome_number	number_of_samples	sc_length_mean	sc_length_std	chr_length	number_COs_mean	number_COs_std	number_empty_chromosomes	interference_length_mean	interference_length_std	l_int_norm_mean	l_int_norm_std	fraction_of_observed_pairs_mean	fraction_of_observed_pairs_std	interference_distance_mean	interference_distance_mean_std	gamma_shape_parameter_mean	gamma_shape_parameter_std	doi
0	A. thaliania	genetic	wt1	male	1	342.0			30427671	1.3538011695906433	0.0496378990543803	60.0	0.26747241052601667	0.014572003147282657	0.3621044622033501	0.023779204840800174	0.7211117279084195	0.022747509413716158	0.2032003748340174	0.018430332566913937	3.0312038902583107	0.5121564168111171	10.1073/pnas.2221746120
1	A. thaliania	genetic	wt1	male	2	342.0			19698289	0.9093567251461988	0.040535856458587344	106.0	0.38660155229374105	0.01932057458800445	0.3515587215302733	0.02354288429459769	0.5798947488135979	0.0354271822221182	0.39449269080253524	0.08337731946342258	3.7466941522282755	1.8783299074063504	10.1073/pnas.2221746120
2	A. thaliania	genetic	wt1	male	3	342.0			23459830	0.9970760233918129	0.042068400451367796	97.0	0.36651430698519405	0.015774521303075106	0.3654426277250034	0.022025391608931123	0.6058771424394355	0.028906149238203234	0.35280565926728835	0.07013154261087387	3.3976320638613235	1.1730547348488287	10.1073/pnas.2221746120
3	A. thaliania	genetic	wt1	male	4	342.0			18585056	0.8888888888888888	0.037647578783290385	104.0	0.41294702821162327	0.013535243916142477	0.3670640250769984	0.019658207927093965	0.48848684210526316	0.023882252462606328	0.47028015272595597	0.13965806298131275	5.148642841798769	1.625993210138758	10.1073/pnas.2221746120
4	A. thaliania	genetic	wt1	male	5	342.0			26975502	1.2339181286549707	0.047082974107078006	73.0	0.2883531115104933	0.014185753154599409	0.35580413174686604	0.022152065317908354	0.6875182498146942	0.02511280444817386	0.22236475115515417	0.02033437748883266	4.676106638389756	0.9472563892158973	10.1073/pnas.2221746120
5	A. thaliania	genetic	wt1	female	1	474.0			30427671	0.6139240506329114	0.026714901002911438	207.0	0.5951283219625705	0.021714108098508152	0.36536359006562874	0.0207480658796651	0.26867892443405245	0.03156092322149275	0.4195004595509374	0.06597058118027783	1.7730019116085622	2.623625321246034	10.1073/pnas.2221746120
6	A. thaliania	genetic	wt1	female	2	474.0			19698289	0.5506329113924051	0.02398807562331714	219.0	0.6439033040533719	0.016899343179992077	0.3545543509660972	0.018032420869171353	0.0834984806447351	0.02395182316626963	1.0	0.2183212856888792	2.812902052122283	1755.9866613970737	10.1073/pnas.2221746120
7	A. thaliania	genetic	wt1	female	3	474.0			23459830	0.5780590717299579	0.026317397583316755	219.0	0.6014897547234428	0.027005947313078083	0.3476966092705134	0.022232453925517984	0.2525440886568277	0.03843175018773034	0.6355187811612679	0.1430173168064545	2.0654297716317807	4.2950031549937675	10.1073/pnas.2221746120
8	A. thaliania	genetic	wt1	female	4	474.0			18585056	0.4978902953586498	0.023914959901455937	243.0	0.6675416109422967	0.019683688820807996	0.332362489836249	0.01873240221526661	0.08510485492674517	0.026043550318850514	0.3986256857177418	0.19187795718114017	30.684983761344007	318.4905939602894	10.1073/pnas.2221746120
9	A. thaliania	genetic	wt1	female	5	474.0			26975502	0.5590717299578059	0.026589476585636346	230.0	0.5932820827195693	0.020662068778817724	0.33168724033899966	0.01955227572893443	0.2834887860448559	0.03648610194582654	0.45031282033332487	0.04847041977887587	4.966115269527608	10.449337916584025	10.1073/pnas.2221746120
10	A. thaliania	genetic	wt2	male	1	167.0			30427671	1.1796407185628743	0.06124515608194265	30.0	0.3318007705346831	0.023927277832577296	0.3914056993732489	0.03477980393356963	0.6024375789121079	0.03312441107017289	0.16758253003867563	0.04210274998827596	2.8301734264467675	0.7763027317642112	10.1038/s41467-022-33472-w
11	A. thaliania	genetic	wt2	male	2	167.0			19698289	0.7904191616766467	0.056701455565438215	64.0	0.3924088547523652	0.03099136734675008	0.31016747800785754	0.03309277403295893	0.5942378328741964	0.05655793664467817	0.3758630783771342	0.1634364810559564	2.379877301607682	2.9029814357954353	10.1038/s41467-022-33472-w
12	A. thaliania	genetic	wt2	male	3	167.0			23459830	0.9700598802395209	0.06472893232846391	55.0	0.31472238527011637	0.028985372808758448	0.30529955936382547	0.03472175604971955	0.7126962353299802	0.04594519626045274	0.266179572506926	0.07778397383619154	3.8018151535609293	1.3452044266129295	10.1038/s41467-022-33472-w
13	A. thaliania	genetic	wt2	male	4	167.0			18585056	0.6946107784431138	0.048434619397157874	66.0	0.5436412340784983	0.028098900857641523	0.3776190607970408	0.03277604334228687	0.3723246135552913	0.05119224120571887	0.5422558519324987	0.09628821266041249	2.3760593738447158	8.737808397837721	10.1038/s41467-022-33472-w
14	A. thaliania	genetic	wt2	male	5	167.0			26975502	1.1197604790419162	0.06094996311306407	37.0	0.35386453216059405	0.019589500168198774	0.3962435180480904	0.030762772892907207	0.601732963481941	0.03489058650835002	0.2650134590643706	0.04151746088797459	3.2412294553568413	2.340160295399099	10.1038/s41467-022-33472-w
15	A. thaliania	genetic	wt2	female	1	260.0			30427671	0.7576923076923077	0.044144500381968314	101.0	0.4364410122118858	0.030219946135596858	0.3306879977143904	0.029924718189759184	0.5627560617382567	0.0530752101244554	0.3931848097426104	0.07390047447638112	3.310114437678792	1.5884411456241292	10.1038/s41467-022-33472-w
16	A. thaliania	genetic	wt2	female	2	260.0			19698289	0.5615384615384615	0.033971660791223816	121.0	0.5986042521799362	0.032691608101262634	0.3361393108395026	0.02739593298913365	0.1707637455432539	0.04118441726948931	0.14918302387267904	0.2689497953698818	4.90993088301313	85.48735609543536	10.1038/s41467-022-33472-w
17	A. thaliania	genetic	wt2	female	3	260.0			23459830	0.5538461538461539	0.036537682956513245	129.0	0.596244110577406	0.028692930691632472	0.3302275073967172	0.02696556143265531	0.32600308641975306	0.05128633019694431	0.5784794692487	0.11804759525545232	7.310223911616341	37.40191343267636	10.1038/s41467-022-33472-w
18	A. thaliania	genetic	wt2	female	4	260.0			18585056	0.5769230769230769	0.03341100039890895	116.0	0.6795891737683658	0.019239617798725864	0.39207067717405714	0.025273630066119657	0.13866666666666672	0.037363740892328516	0.4109520071430375	0.1280493936190585	11.717768189687296	114.37963502098746	10.1038/s41467-022-33472-w
19	A. thaliania	genetic	wt2	female	5	260.0			26975502	0.6115384615384616	0.037638380695920154	118.0	0.5624083891964247	0.026424546484631082	0.3439343610855059	0.026631254657846354	0.34966971243226136	0.045830968949805415	0.41781423891694025	0.08876738642937276	6.203835834403017	5.3590696303041945	10.1038/s41467-022-33472-w
20	A. thaliania	genetic	HEI10het	male	1	126.0			30427671	1.007936507936508	0.06687046678501898	34.0	0.3971066926183997	0.019687263461846786	0.40025833303600605	0.03314992563820479	0.5624651249302498	0.03716641159513563	0.3707857807347603	0.06516338277701751	9.673367723088353	2.937009270954947	10.1101/2024.09.18.613675v1
21	A. thaliania	genetic	HEI10het	male	2	126.0			19698289	0.6190476190476191	0.05595901441838125	58.0	0.48475588953936705	0.039036902017562256	0.3000869792386558	0.036329410225039514	0.4142011834319526	0.06911685475800107	0.33323026180169035	0.24981601537494583	3.342190074271465	385.27618485885176	10.1101/2024.09.18.613675v1
22	A. thaliania	genetic	HEI10het	male	3	126.0			23459830	0.746031746031746	0.062428097149801194	49.0	0.4333393580030096	0.043736199389051454	0.32328491787526115	0.04238473355729409	0.5418741511996378	0.0794002558960294	0.3949213934877017	0.06627821286252626	4.613487874998211	80.72599996773769	10.1101/2024.09.18.613675v1
23	A. thaliania	genetic	HEI10het	male	4	126.0			18585056	0.6666666666666666	0.0549857399228215	52.0	0.555023971830908	0.030694675253280675	0.3700159812206053	0.036743871857091125	0.35714285714285715	0.06138694769999342	0.5839357429718874	0.18007933886394337	5.25193618037779	73.78149912978743	10.1101/2024.09.18.613675v1
24	A. thaliania	genetic	HEI10het	male	5	126.0			26975502	0.8888888888888888	0.06469322360125654	40.0	0.38102726783475205	0.0301748289362804	0.3386909047420018	0.03642856217621594	0.5424107142857143	0.046609785180948445	0.15514569098562062	0.07924830396337433	4.632324077096299	1.9891725676488605	10.1101/2024.09.18.613675v1
25	A. thaliania	genetic	HEI10het	female	1	157.0			30427671	0.7070063694267515	0.05424205205100099	65.0	0.42797078358594004	0.04566455604296286	0.30257806992381747	0.03976455922823249	0.5096988880772665	0.07085350665500302	0.5300656243968346	0.16930202104585343	1.6372565071383558	1.6170562760106924	10.1101/2024.09.18.613675v1
26	A. thaliania	genetic	HEI10het	female	2	157.0			19698289	0.5222929936305732	0.04185056289079224	77.0	0.5731686370032139	0.04725435872167996	0.2993619632755639	0.034416999136181306	0.09339678762641286	0.04690809172134924	0.14449162538334512	0.3265920644976638	1.197777686530115	4.440892098500626e-16	10.1101/2024.09.18.613675v1
27	A. thaliania	genetic	HEI10het	female	3	157.0			23459830	0.535031847133758	0.044612060093065245	77.0	0.5832076881156063	0.061063469119994766	0.3120346866351015	0.041765166020805294	0.22250566893424037	0.09836315044421619	0.5419000844140894	0.2760643601427033	3.5170628698600526	6.813436053002328	10.1101/2024.09.18.613675v1
28	A. thaliania	genetic	HEI10het	female	4	157.0			18585056	0.5286624203821656	0.04642303679313066	81.0	0.46549900849164483	0.045457535087174046	0.24609183251469122	0.03231886382978258	0.3190593700101611	0.07039490117302513	0.27137123919009887	0.019825152219618253	25.14894273948433	20518.41122465577	10.1101/2024.09.18.613675v1
29	A. thaliania	genetic	HEI10het	female	5	157.0			26975502	0.6751592356687898	0.04951512267877159	64.0	0.516960020475891	0.03263331319956398	0.3490303322958245	0.03377370081315996	0.3632965468138128	0.0536907168832281	0.3894365019074889	0.06263599543814334	2.639283586552474	16.36530629466965	10.1101/2024.09.18.613675v1
30	A. thaliania	genetic	HEI10oe	male	1	141.0			30427671	2.5390070921985815	0.10155361249160692	6.0	0.13684682380681806	0.012694423651050444	0.34745505619036077	0.03509967159419783	0.8317156143690898	0.01965057485156476	0.07324234458565862	0.023880103900660442	1.802099217152167	0.1901752558851125	10.1038/s41467-022-33472-w
31	A. thaliania	genetic	HEI10oe	male	2	141.0			19698289	1.7163120567375887	0.08647030088672673	19.0	0.2061314200849032	0.020040417298858845	0.3537858415641601	0.038739665954017406	0.7752544225121235	0.029478743676609027	0.1172261591857094	0.010430214545214997	2.849140605508811	0.3873103301720744	10.1038/s41467-022-33472-w
32	A. thaliania	genetic	HEI10oe	male	3	141.0			23459830	1.8156028368794326	0.09806889343572983	17.0	0.14025871094450532	0.01942033430330476	0.2546541134878962	0.03784760050898809	0.8605957031250001	0.030631115739224665	0.06469360790141204	0.030019605194974725	1.549125382824832	0.19857490945374295	10.1038/s41467-022-33472-w
33	A. thaliania	genetic	HEI10oe	male	4	141.0			18585056	1.2624113475177305	0.07938536465884759	30.0	0.22157253274885458	0.04180004807261665	0.279715679640398	0.0556232564797173	0.7654336573664942	0.058056202535239895	0.0785267220534671	0.038165449945595224	2.391423716316417	0.6293878408685235	10.1038/s41467-022-33472-w
34	A. thaliania	genetic	HEI10oe	male	5	141.0			26975502	2.595744680851064	0.1022746791483364	3.0	0.14889433386175	0.010735907902084637	0.3864916751305	0.03175693627754439	0.833646869121204	0.01766874925784055	0.06833791858789078	0.010946338124600016	1.9960686352756918	0.18341246372392345	10.1038/s41467-022-33472-w
35	A. thaliania	genetic	HEI10oe	female	1	144.0			30427671	1.5763888888888888	0.08870415977904095	24.0	0.1813832853415498	0.0249588988079486	0.28593059564258194	0.042507576262477476	0.821595606357585	0.03986359358633089	0.1311289055888035	0.011982614403480576	3.072484850649471	0.5444084399524352	10.1038/s41467-022-33472-w
36	A. thaliania	genetic	HEI10oe	female	2	144.0			19698289	1.2291666666666667	0.07900736286793579	31.0	0.24367849051438278	0.03253952798074287	0.29952147792392886	0.04438890597824909	0.7813846595805802	0.05014126555887551	0.18402880030370636	0.050336524286436056	2.70686408584241	0.8318960641438486	10.1038/s41467-022-33472-w
37	A. thaliania	genetic	HEI10oe	female	3	144.0			23459830	1.2430555555555556	0.07810356358856615	32.0	0.22621149683696762	0.024348569085472664	0.28119345787373057	0.03504602790808921	0.7640210979682283	0.042144530661269344	0.09734618577104004	0.050824809014098374	2.8317294596380247	0.5824148232401798	10.1038/s41467-022-33472-w
38	A. thaliania	genetic	HEI10oe	female	4	144.0			18585056	0.7638888888888888	0.0537789822013377	51.0	0.5272824857004808	0.03409596912979298	0.40278523213231165	0.03850289657755831	0.40462809917355375	0.04583321423017368	0.2340281987218632	0.03865879348062777	2.6151401215698145	6.000650167277204	10.1038/s41467-022-33472-w
39	A. thaliania	genetic	HEI10oe	female	5	144.0			26975502	1.5138888888888888	0.07348397768217582	16.0	0.2914475588123434	0.018106919229240525	0.44121922097979765	0.03478629654613291	0.6787307465701541	0.02951135872220398	0.20848585438157805	0.04857281697487351	2.976343429259196	0.6212636234260075	10.1038/s41467-022-33472-w
40	A. thaliania	genetic	zyp1	male	1	225.0			30427671	1.6444444444444444	0.08019181394207027	36.0	0.04783049603031991	0.022642906645197386	0.07865459347208163	0.03743203592396634	0.9269539810080353	0.034710555451349295	0.025091572839506165	0.0049164306165565275	1.3235371687279718	0.12033074581329839	10.1038/s41467-022-33472-w
41	A. thaliania	genetic	zyp1	male	2	225.0			19698289	1.3066666666666666	0.06796367947952099	46.0	0.09309030998106976	0.025993689065610823	0.12163800504193116	0.03454931301773952	0.8433985839233653	0.03773926932056052	0.01942539837580629	0.0036380008036337344	1.095438988236046	0.13437311265597565	10.1038/s41467-022-33472-w
42	A. thaliania	genetic	zyp1	male	3	225.0			23459830	1.3244444444444445	0.06700883384631516	49.0	0.12196504081296888	0.024135629508128774	0.1615359207211766	0.03299451412201052	0.8209089680645014	0.031394534952406856	0.021963581488428384	0.017630047269777842	1.1999737719502181	0.12517340442004427	10.1038/s41467-022-33472-w
43	A. thaliania	genetic	zyp1	male	4	225.0			18585056	1.1022222222222222	0.06389016638551018	66.0	0.11899118959163818	0.039210057343239166	0.1311547334165612	0.043881755827782906	0.8487252861602497	0.0544802090130213	0.029294593950940702	0.04239894437135816	1.502027591744182	0.22958056818037514	10.1038/s41467-022-33472-w
44	A. thaliania	genetic	zyp1	male	5	225.0			26975502	1.7155555555555555	0.0856977814145092	41.0	0.02020807132141511	0.02269441439942084	0.03466806902251659	0.03897202513421383	0.9785497597250933	0.034022175875957475	0.0187380757622739	0.0030004714831724853	1.2237679720154664	0.0992570737992471	10.1038/s41467-022-33472-w
45	A. thaliania	genetic	zyp1	female	1	272.0			30427671	1.9375	0.08853636594486575	39.0	-0.023356189351512846	0.023099012604570916	-0.04525261686855614	0.044802084420325426	1.0518455040705148	0.03353158595459973	0.02064582795423497	0.0026978196895174568	1.21014242313233	0.06806411996795378	10.1038/s41467-022-33472-w
46	A. thaliania	genetic	zyp1	female	2	272.0			19698289	1.0845588235294117	0.062071971514893715	85.0	0.0347103897578786	0.044427107445458316	0.03764545948005216	0.0482319575810768	0.9689169778799197	0.0635812548594993	0.02024345524286939	0.0050830698185213175	1.2896896528074278	0.11981901321913298	10.1038/s41467-022-33472-w
47	A. thaliania	genetic	zyp1	female	3	272.0			23459830	1.4227941176470589	0.06782850869338267	52.0	0.07333503292380728	0.023493318005853525	0.10434065346144639	0.03379423826710848	0.9153296075956974	0.03630336984118604	0.022578342084099264	0.006987297053148962	1.2229267836363453	0.07468535849589604	10.1038/s41467-022-33472-w
48	A. thaliania	genetic	zyp1	female	4	272.0			18585056	0.8272058823529411	0.051847187961612404	112.0	0.1229280802935529	0.049892999448884895	0.10168683112518162	0.04176100129136165	0.8596543209876544	0.06560346627275593	0.03859112461738448	0.015078202982568976	1.6799226881331626	0.25970995448553363	10.1038/s41467-022-33472-w
49	A. thaliania	genetic	zyp1	female	5	272.0			26975502	1.8308823529411764	0.08497504565088887	49.0	-0.016209449979417978	0.02261212913028366	-0.02967759591819909	0.04142305514122253	1.0397251657231337	0.03555866070794939	0.017792757869944848	0.0019804593010374345	1.1349197358092753	0.08549099114374231	10.1038/s41467-022-33472-w
50	A. thaliania	genetic	zyp1 HEI10oe	male	1	138.0			30427671	4.028985507246377	0.18950128253743853	3.0	-0.033335106487401844	0.015355650136339922	-0.1343066609202567	0.06218935888317617	1.057088142435692	0.024055167584877225	0.016137619551008807	0.0011949951437722507	0.9681068073675484	0.048104768209519914	10.1038/s41467-022-33472-w
51	A. thaliania	genetic	zyp1 HEI10oe	male	2	138.0			19698289	2.9782608695652173	0.13301292286883273	6.0	0.043725321854075905	0.013332713516222615	0.1302254150871391	0.04013197283721711	0.9394924254533186	0.019808596503270274	0.022288886167361525	0.002575274442450555	1.1243345213270373	0.0671240561277965	10.1038/s41467-022-33472-w
52	A. thaliania	genetic	zyp1 HEI10oe	male	3	138.0			23459830	2.7246376811594204	0.13391810798113019	8.0	0.022302773416127797	0.01832494612551547	0.0607669768439424	0.05001809255467933	0.9663592123132638	0.032785024225495014	0.01572641749300788	0.0018567281385255088	0.8519505449033091	0.05095257523232198	10.1038/s41467-022-33472-w
53	A. thaliania	genetic	zyp1 HEI10oe	male	4	138.0			18585056	1.2463768115942029	0.10980668612559413	50.0	-0.24921358005581612	0.08338796491056567	-0.31061402731594473	0.1074750802722496	1.2687939426717145	0.09504332768400685	0.008099716312802372	0.0015986693149248718	1.1207484774332692	0.12640585400196452	10.1038/s41467-022-33472-w
54	A. thaliania	genetic	zyp1 HEI10oe	male	5	138.0			26975502	3.7246376811594204	0.16195874781793063	6.0	0.006414509995666118	0.014942642335566175	0.02389172563603177	0.05566562389391282	0.9924450029523535	0.0216619462413854	0.017311616719029765	0.0010750070632574449	0.9218898102499716	0.04649705905512937	10.1038/s41467-022-33472-w
55	A. thaliania	genetic	zyp1 HEI10oe	female	1	142.0			30427671	5.401408450704225	0.22293151090713753	2.0	-0.03155075308729566	0.011996433448000434	-0.17041850435180117	0.0651782639606779	1.056752718476803	0.017457574208362765	0.01665521567790582	0.0009257549563782038	1.0854148938106836	0.04602882770310834	10.1038/s41467-022-33472-w
56	A. thaliania	genetic	zyp1 HEI10oe	female	2	142.0			19698289	3.028169014084507	0.139409465975997	5.0	0.04075657709219255	0.016178491417513145	0.12341780387072392	0.04931958793966851	0.9707301243915631	0.024630260403036137	0.023412328576723495	0.0022012186441473488	1.4031491837421535	0.07878581162875836	10.1038/s41467-022-33472-w
57	A. thaliania	genetic	zyp1 HEI10oe	female	3	142.0			23459830	4.119718309859155	0.165600023612594	0.0	0.0010717997881538044	0.015889104647478253	0.004415513211760392	0.06545887597382259	0.986707575425524	0.023233477556516145	0.019173814271169185	0.0014019314596182553	1.0479868732080795	0.049186388101468734	10.1038/s41467-022-33472-w
58	A. thaliania	genetic	zyp1 HEI10oe	female	4	142.0			18585056	2.028169014084507	0.13059295210781163	22.0	-0.07914612642585056	0.04045083518364373	-0.1605217212017251	0.08268965151901311	1.0956790123456792	0.05150449182965547	0.02045283815365644	0.004323492826680451	1.413124078140634	0.12168437073999556	10.1038/s41467-022-33472-w
59	A. thaliania	genetic	zyp1 HEI10oe	female	5	142.0			26975502	5.0	0.2145288198834904	1.0	-0.02924533226316839	0.013873141769325713	-0.14622666131584194	0.06964886374459368	1.0614084507042252	0.02282127816230423	0.017846369949494952	0.0013573151805890318	1.006381604820869	0.04412892133610701	10.1038/s41467-022-33472-w
60	A. thaliania	genetic	wt	male	1	509.0			30427671	1.2966601178781925	0.039105858287890954	90.0	0.2841620580103855	0.011725774968971604	0.36846160763625624	0.018832354052950542	0.6917539026629936	0.017957789582438072	0.19577374784249948	0.012789290369332445	2.9783588926316	0.3902410377375998	see wt1 and wt2
61	A. thaliania	genetic	wt	male	2	509.0			19698289	0.8703339882121808	0.0330761042942922	170.0	0.3875672331195501	0.01585142448816887	0.33731293570129806	0.01883249302325253	0.5861634963745038	0.028245697675319273	0.3872755744880518	0.04824233167378132	3.221082117880331	0.9373046153498995	see wt1 and wt2
62	A. thaliania	genetic	wt	male	3	509.0			23459830	0.9882121807465619	0.035359597752906646	152.0	0.3499864544715496	0.014172272282698933	0.3458608774050873	0.018689462331395457	0.6397479931543937	0.024454174036282545	0.34592481928163976	0.0780451424870076	3.525491625707139	0.7433499859050337	see wt1 and wt2
63	A. thaliania	genetic	wt	male	4	342.0			18585056	0.8888888888888888	0.037647578783290385	104.0	0.41294702821162327	0.013364442203885501	0.3670640250769984	0.01956565631014725	0.48848684210526316	0.024199469414356526	0.47028015272595597	0.13864282196095995	5.148642841798769	1.1409780700980552	see wt1 and wt2
64	A. thaliania	genetic	wt	male	5	509.0			26975502	1.1964636542239686	0.03750107961219994	110.0	0.3070759031734893	0.011761303398104057	0.3674051572350786	0.01818326798087971	0.6642454048603191	0.02041839510675879	0.2369570672349343	0.017831609455789703	4.143049277331072	0.8345710686295312	see wt1 and wt2
65	A. thaliania	genetic	wt	female	1	734.0			30427671	0.6648501362397821	0.023421878522430474	308.0	0.5227056402892931	0.019247051180292983	0.34752091615963904	0.017709682366008877	0.4068462778822896	0.03184545306736491	0.4128208276112625	0.05227200984868782	2.4489944190382062	0.777839794219681	see wt1 and wt2
66	A. thaliania	genetic	wt	female	2	734.0			19698289	0.5544959128065395	0.019616644034508333	340.0	0.6271533199752627	0.015325475175117866	0.34775395262933506	0.014952242864640147	0.11520745673079825	0.020751628826023293	1.0	0.2246711950681088	3.6201655456792605	22.793509673724635	see wt1 and wt2
67	A. thaliania	genetic	wt	female	3	734.0			23459830	0.5694822888283378	0.021366481289887787	348.0	0.600026902789075	0.020411488541112292	0.341704693958901	0.017305525878912785	0.27726013598589777	0.031015457028253618	0.5915184181653043	0.12599321726171578	2.793310654848485	1.9426387579095672	see wt1 and wt2
68	A. thaliania	genetic	wt	female	4	474.0			18585056	0.4978902953586498	0.023914959901455937	243.0	0.6675416109422967	0.01950015087818017	0.332362489836249	0.018684755894108625	0.08510485492674517	0.026137836323301498	0.3986256857177418	0.1478287092446038	30.684983761344007	8701.861674646178	see wt1 and wt2
69	A. thaliania	genetic	wt	female	5	734.0			26975502	0.5776566757493188	0.021758886657209615	348.0	0.5812853533294783	0.01632052865718243	0.33578336486607463	0.015775164346093128	0.3102972588109648	0.029581598377286536	0.474795975707754	0.0664855194529815	5.44289226073537	2.7599906613966665	see wt1 and wt2
70	A. thaliania	cytology	wt	male	1	74.0	59.712410810810795	0.3894200764815049		2.472972972972973	0.0880412882359675	0.0	0.2926217734631498	0.012611944244806206	0.7236457370777893	0.040453371990862845	0.6894204067007077	0.017745317829521937	0.23018683230682382	0.01649681471124874	6.375558215559389	1.212097514227425	10.1038/s41467-021-24827-w
71	A. thaliania	cytology	wt	male	2	79.0	40.23797088607595	0.25152011998897933		1.8481012658227849	0.07613607345273396	0.0	0.36566194571827293	0.023761912681686197	0.6757803047451627	0.05199563028938142	0.5929817977106399	0.03281712834140717	0.3277764174411713	0.06232786953615399	4.848783870681992	2.120415973774009	10.1038/s41467-021-24827-w
72	A. thaliania	cytology	wt	male	3	78.0	45.553147435897436	0.2887910202144856		2.0256410256410255	0.09060821401249909	0.0	0.3234356832094288	0.019634600795376905	0.6551645890652531	0.049403455629027794	0.6623938471398815	0.026294438704514568	0.31205226186812346	0.036834239343988565	3.61368072449588	1.8125313908060028	10.1038/s41467-021-24827-w
73	A. thaliania	cytology	wt	male	4	82.0	37.6355012195122	0.26881750432241014		1.5975609756097562	0.06420649154626686	0.0	0.4427922852038625	0.013734994186319726	0.707387675142756	0.035913029792173784	0.5064972903676941	0.017859567693563623	0.29516769109859464	0.021801263388094166	8.408695580102583	1.8167835769677032	10.1038/s41467-021-24827-w
74	A. thaliania	cytology	wt	male	5	82.0	53.68696463414634	0.34944497433488875		2.3780487804878048	0.07643188734724488	0.0	0.3101130124870077	0.0074621399994394474	0.737463871158128	0.029609228787586626	0.6641946088099935	0.010709293798085594	0.22546983391025088	0.018456040713799846	5.090677973810728	0.9241968217806805	10.1038/s41467-021-24827-w
75	A. thaliania	cytology	hei10-c2ox	male	1	24.0	56.907312499999996	0.6967167545541963		5.291666666666667	0.2600692126538056	0.0	0.1195281760719285	0.007399672691123377	0.6325032650472884	0.04999553850198438	0.8689937379874758	0.010839216842929225	0.06986549975987538	0.008717948030440903	2.474806538803017	0.2820753189998154	10.1038/s41467-021-24827-w
76	A. thaliania	cytology	hei10-c2ox	male	2	26.0	40.478203846153846	0.593297760206667		3.9615384615384617	0.24615846889150403	0.0	0.15648604814151496	0.014720373853355043	0.6199254984067708	0.06988916928168167	0.8479592798567254	0.021453494801230245	0.12316205352660088	0.028053354200211367	2.5597848691784786	0.3887888631768338	10.1038/s41467-021-24827-w
77	A. thaliania	cytology	hei10-c2ox	male	3	23.0	42.21678260869565	0.49056015346302256		4.173913043478261	0.2187105528076484	0.0	0.1636636372864772	0.00969789586074509	0.6831177904131223	0.05403482268194988	0.8235677083333334	0.013759062406777073	0.10498181753676405	0.033562903151255485	2.5230098999325064	0.6031165250078776	10.1038/s41467-021-24827-w
78	A. thaliania	cytology	hei10-c2ox	male	4	25.0	36.741804	0.397309284421433		3.44	0.2717646040234084	0.0	0.14310536436083876	0.01681259388016248	0.49228245340128535	0.06969528202397833	0.8653326122228232	0.0256314343508294	0.07267820069204152	0.02520438136868112	2.6637109415130196	0.49011448800106094	10.1038/s41467-021-24827-w
79	A. thaliania	cytology	hei10-c2ox	male	5	23.0	47.58760869565218	0.3965049951714676		4.608695652173913	0.28001573298212123	0.0	0.1352371558338425	0.014513284943120968	0.6232668921037958	0.07686311425772308	0.8679245283018867	0.02122753501597856	0.06719707000401447	0.006526273259332199	2.242514429440261	0.2799339131826815	10.1038/s41467-021-24827-w
80	A. thaliania	cytology	hei10 +-	male	1	33.0	57.44698787878787	0.6308908719023113		1.878787878787879	0.11140290594023913	0.0	0.37660281972525944	0.023186054478026345	0.7075568128171541	0.06047985061789584	0.5837669094693028	0.03839043555535071	0.2329370328817741	0.07591943067035055	7.150691036864366	3.291790448943462	10.1038/s41467-021-24827-w
81	A. thaliania	cytology	hei10 +-	male	2	31.0	39.108719354838705	0.30059444969612625		1.3548387096774193	0.09729309374822728	0.0	0.4965511624298155	0.0363298891592767	0.6727467361952338	0.06896863955859046	0.4217687074829933	0.05424497253626807	0.34472481360758306	0.14439017354970618	4.557419191660683	33.08903030884175	10.1038/s41467-021-24827-w
82	A. thaliania	cytology	hei10 +-	male	3	33.0	45.77147878787879	0.6314695964793111		1.7272727272727273	0.11557122293885967	0.0	0.3836909658031033	0.022976338240730178	0.662738940932633	0.05950939779733561	0.5687903970452447	0.030354048382302407	0.16340187590187588	0.056664133687826974	4.588461038285348	1.4364911352287424	10.1038/s41467-021-24827-w
83	A. thaliania	cytology	hei10 +-	male	4	34.0	36.51587352941176	0.2836349687596009		1.2352941176470589	0.08379848469420302	0.0	0.572861207115125	0.04623382486473314	0.7076520793775074	0.07460759714914099	0.3469387755102041	0.06997817182728923	0.4023194643711143	0.08652864970956604	14.297595367704622	1052.601366405136	10.1038/s41467-021-24827-w
84	A. thaliania	cytology	hei10 +-	male	5	33.0	51.5114696969697	0.54614845486415		1.9090909090909092	0.11629129983033297	0.0	0.3729376038170993	0.017066383467164485	0.7119717891053714	0.054244302827801766	0.5986394557823128	0.024136992205748827	0.26549364613880744	0.012988609929814949	7.1920184090440165	1.8142342693275797	10.1038/s41467-021-24827-w
85	A. thaliania	cytology	zyp	male	1	14.0	35.62124431571429	0.3624441451051153		2.7857142857142856	0.5362242470727038	1.0	-0.07517866757578223	0.06960448296443428	-0.2094262882468219	0.19804449155953666	1.1597633136094676	0.12550819241857777	0.018462823725981622	0.003436320228725493	1.3795198675241576	0.2710991634138235	10.7554/eLife.79408
86	A. thaliania	cytology	zyp	male	2	14.0	38.11364666678572	0.37743118002399656		3.357142857142857	0.44729507743476904	1.0	0.07538536514344085	0.04562247545385296	0.2530794401244086	0.1568290410736228	0.9506564056133996	0.06990918378001303	0.02621923165401427	0.023198985684117632	1.2760808702831656	0.21783194839250328	10.7554/eLife.79408
87	A. thaliania	cytology	zyp	male	3	14.0	43.500309297857136	0.47250942345882263		3.2142857142857144	0.288885462589634	0.0	0.18772456058618187	0.015790047587845343	0.6034003733127274	0.074276043764077	0.8019753086419753	0.0240717259854297	0.04977819210492477	0.014619651339957402	1.5209223949256963	0.233040862684012	10.7554/eLife.79408
88	A. thaliania	cytology	zyp	male	4	14.0	51.269508657857145	0.5888796349145963		4.0	0.30304576336566325	0.0	0.11911167429089553	0.02112593057691681	0.4764466971635821	0.09189026667765392	0.8303571428571429	0.021047706164444638	0.028980716253443527	0.006419375895740149	1.1971517432830425	0.24610790173320168	10.7554/eLife.79408
89	A. thaliania	cytology	zyp	male	5	14.0	58.04002303892857	0.6048326299132799		5.0	0.6308400618805604	1.0	0.0009345045667645269	0.04003494608899665	0.004672522833822634	0.20017559852787606	1.022857142857143	0.06392901576794217	0.02241009125067096	0.004099060773980332	1.2637600665419793	0.2045551764848473	10.7554/eLife.79408
90	Mouse	cytology	wt	male	1	103.0	11.92			1.5242718446601942	0.051088002627575985	1.0	0.49057271756478693	0.008647484096452036	0.7477661811424422	0.028317216293575583	0.45965353564039113	0.009866708721149569	0.465142868876757	0.01911701620655169	27.592455972453195	11.497869428385638	10.1086/344714
91	Mouse	cytology	wt	male	2	101.0	12.53			1.5544554455445545	0.05139986753542316	1.0	0.47962030898925045	0.008072287607220738	0.7455484011021022	0.02766214778183954	0.4671183415148687	0.008855603768927666	0.3955861277850511	0.027951726004612987	16.00714840093626	3.797585373907975	10.1086/344714
92	Mouse	cytology	wt	male	3	103.0	9.42			1.2621359223300972	0.04545756116224709	1.0	0.5458445825077698	0.011678942829638512	0.6889300555923309	0.02886092541654461	0.3413017751479289	0.022432245347138308	0.42167448550379233	0.08957870818305863	27.549543664386306	15.939691613356635	10.1086/344714
93	Mouse	cytology	wt	male	4	107.0	10.48			1.4018691588785046	0.04920507598671368	1.0	0.5159588186183879	0.011048242941112552	0.7233067550725063	0.029739268464106645	0.4184888888888889	0.015059280833979664	0.4247392088757745	0.04845394527040918	13.392840655869243	5.911168341320887	10.1086/344714
94	Mouse	cytology	wt	male	5	100.0	11.05			1.44	0.05161395160225576	1.0	0.5125541735538611	0.010711643289362726	0.73807800991756	0.030623317923857616	0.4340277777777778	0.013991056606987193	0.4732694981336407	0.03546138852419545	29.43706982017779	8.533937570677725	10.1086/344714
95	Mouse	cytology	wt	male	6	108.0	8.82			1.1944444444444444	0.038083218145842805	0.0	0.5949845414235682	0.01573053529152721	0.7106759800337064	0.029435741287881387	0.2725797728501893	0.025764540166756125	0.5174122355122839	0.021243751732315293	19.767949756388	24.67346098188367	10.1086/344714
96	Mouse	cytology	wt	male	7	105.0	10.41			1.361904761904762	0.04689702043692262	0.0	0.5165993662766293	0.012740787887603537	0.7035591369291238	0.02979981537027068	0.3902391314978727	0.01718269674222746	0.42635935553374843	0.0578944930492166	5.815698784649423	6.609188471113011	10.1086/344714
97	Mouse	cytology	wt	male	8	107.0	8.84			1.2149532710280373	0.04185421417023342	1.0	0.5676746706742474	0.014774526009363046	0.6896981980154406	0.02977806052190124	0.303905325443787	0.02454707013013382	0.5836344148888474	0.041198266671738065	17.94995995225473	32.915992286155365	10.1086/344714
98	Mouse	cytology	wt	male	9	106.0	8.99			1.1132075471698113	0.03354235888042587	1.0	0.6431090040662883	0.017037633150910066	0.715913796979453	0.02872368626768286	0.1979316288422867	0.028556780945832028	0.6057882680524189	0.06441920104632551	9.726813758517428	23.43516729375225	10.1086/344714
99	Mouse	cytology	wt	male	10	107.0	8.68			1.233644859813084	0.042989514922605124	1.0	0.5696012486726946	0.014932636822116726	0.7026856525681839	0.030642480729416305	0.3193296602387512	0.024503774271188	0.49870565974919046	0.05104315158145116	19.777836307519348	5.489963995629189	10.1086/344714
100	Mouse	cytology	wt	male	11	103.0	10.03			1.3980582524271845	0.048231629643582755	0.0	0.5204743664455187	0.011128189956655321	0.7276534831859679	0.029533437997406063	0.4073109567901234	0.015210140967984884	0.505284202007397	0.0562120560271161	19.12877499510814	10.02937228134439	10.1086/344714
101	Mouse	cytology	wt	male	12	108.0	7.51			1.0925925925925926	0.030812714263110986	1.0	0.6084950858399129	0.0166390981246994	0.6648372234176826	0.026115952034440046	0.17064062051134732	0.02771915415849926	0.6566797454224355	0.09885360631856217	3.8036871738778424	388.86907681595153	10.1086/344714
102	Mouse	cytology	wt	male	13	108.0	7.31			1.0277777777777777	0.02435144110811651	2.0	0.687951625648547	0.01580498287958211	0.7070613930276732	0.023334907880109772	0.08765522279035794	0.02532802376629283	0.7373798602009611	0.07419178189175034	23.820467678509676	120.29721215341861	10.1086/344714
103	Mouse	cytology	wt	male	14	109.0	7.34			1.0642201834862386	0.026826759092684154	1.0	0.6723149553770003	0.0168741793150338	0.7154911451718535	0.02545157211855334	0.12960760998810938	0.02632059586117914	0.7037692075797845	0.14259346184975438	36.2485206237072	1397.0598888136165	10.1086/344714
104	Mouse	cytology	wt	male	15	110.0	6.89			0.990909090909091	0.015722040882042612	2.0	0.6949906650649949	0.011712524151384646	0.6886725681098586	0.01594027830289228	0.018516959851864318	0.012857975877853315	1.0	0.014555718185712163			10.1086/344714
105	Mouse	cytology	wt	male	16	110.0	5.88			1.0	0.022268088570756163	3.0	0.7133940232641132	0.014616917255021886	0.7133940232641132	0.021587421463886664	0.05454545454545454	0.020553693482300246	0.6694370271473075	0.09344717708178538	27.207581433733306	26.788233288935743	10.1086/344714
106	Mouse	cytology	wt	male	17	108.0	6.99			1.0185185185185186	0.01843258525428901	1.0	0.7268104198736548	0.017456268423706036	0.7402698720935373	0.022261879012509537	0.053553719008264444	0.02008392450626122	0.5995326087404276	0.048284468833952036	46.787379154336435	9030.753981200647	10.1086/344714
107	Mouse	cytology	wt	male	18	108.0	5.76			1.0185185185185186	0.022610350798185096	2.0	0.7337159526713318	0.01794973396482951	0.7473032851282084	0.024687051549831796	0.07140495867768593	0.022491573895606347	0.7230490429267188	0.11358714939656421	21.80780825870764	115.12490880956915	10.1086/344714
108	Mouse	cytology	wt	male	19	109.0	4.78			1.0	0.012974436352046745	1.0	0.7578326120309029	0.012519905097868904	0.7578326120309029	0.015919331522909523	0.01834862385321101	0.01287429009799182	0.6639408894939869	0.005412780962157577			10.1086/344714
109	Maize	cytology	wt	male	1	216.0	49.0			2.685185185185185	0.05793377870494275	0.0	0.23882607930492994	0.006466883467340475	0.64129224998546	0.02220299889317029	0.7281331747919144	0.007600008814319177	0.1875781996950384	0.023241110140029816	1.6198772794469678	0.13258308591764845	10.1093/genetics/165.2.849
110	Maize	cytology	wt	male	2	234.0	39.4			2.3803418803418803	0.05391217846195996	0.0	0.27305662880901016	0.009303076809454903	0.6499681292590541	0.026591148097585154	0.6999281222501926	0.012736607414369695	0.14604365751836904	0.012579994976626652	1.794227022366617	0.16018790846727063	10.1093/genetics/165.2.849
111	Maize	cytology	wt	male	3	188.0	37.1			2.228723404255319	0.05903174465401015	1.0	0.2951072790133495	0.009119217751806453	0.6577124995031566	0.026768533370464146	0.6832041284795599	0.012305777358189005	0.23738936324625587	0.03746973633357124	2.249954599538015	0.2762680813304303	10.1093/genetics/165.2.849
112	Maize	cytology	wt	male	4	191.0	35.4			2.162303664921466	0.05829381216477649	1.0	0.2962902938762875	0.011062879989292696	0.6406695883293547	0.029505034956464303	0.6763479882041872	0.015938256367871852	0.22097657692216305	0.024831209776765593	2.5640956804398294	0.34178861107629666	10.1093/genetics/165.2.849
113	Maize	cytology	wt	male	5	196.0	35.7			2.2193877551020407	0.05807510471498527	1.0	0.2886017873672325	0.010615754336974209	0.6405192729833986	0.028913889399094447	0.6836305984938567	0.01479965942042797	0.195994321661419	0.018841643556462586	1.75829962366029	0.16765475494182308	10.1093/genetics/165.2.849
114	Maize	cytology	wt	male	6	172.0	29.5			1.813953488372093	0.05873143805014173	3.0	0.31822885050748334	0.011052533855750576	0.5772523334786906	0.02740932678124803	0.629026955950033	0.015441010845272135	0.2867550464129728	0.08101990743902797	2.284182534610591	0.3218411252984166	10.1093/genetics/165.2.849
115	Maize	cytology	wt	male	7	174.0	28.8			1.8620689655172413	0.057093486870030914	0.0	0.33420715211318097	0.011209082318595482	0.6223167660038542	0.028279505580222526	0.6265432098765432	0.014930595713418668	0.14672183528367017	0.0627893909437546	2.4989982818770318	0.27226465035039243	10.1093/genetics/165.2.849
116	Maize	cytology	wt	male	8	169.0	28.1			1.8106508875739644	0.05735093309057805	0.0	0.33865548830449677	0.01384347026634049	0.6131868604803314	0.03170979462203254	0.6172625913110342	0.019417213924368328	0.2238170531545711	0.04057613767133026	2.0252761145758975	0.41175547526391576	10.1093/genetics/165.2.849
117	Maize	cytology	wt	male	9	228.0	25.5			1.868421052631579	0.04924261540531477	1.0	0.3268431951820728	0.009506870398586095	0.610680706787557	0.023969876159777394	0.6231567810619586	0.012184397727489565	0.22060766099446893	0.06378152755536769	2.1566904514200944	0.3586660129717502	10.1093/genetics/165.2.849
118	Maize	cytology	wt	male	10	247.0	22.5			1.5384615384615385	0.046757998980869936	6.0	0.36204087658536865	0.014221742201664436	0.5569859639774902	0.027663778125578062	0.5781578947368421	0.020100926184492444	0.162328364539116	0.09748569439917881	2.4934591161460067	0.46225038454012995	10.1093/genetics/165.2.849
119	Tomato	cytology	class I	male	1	158.0	30.95			1.7088607594936709	0.05007908940216124	0.0	0.40026473690377884	0.008559616721857968	0.6839967023039258	0.024814361489207078	0.5505075445816187	0.01268210103895527	0.2804957899608368	0.016284818022078054	5.2937405581919945	1.0046777130208753	10.1073/pnas.1406846111
120	Tomato	cytology	class I	male	2	161.0	21.83			1.279503105590062	0.035366854640715095	0.0	0.5829362638568547	0.015132675385567501	0.7458687599659135	0.028283280714200106	0.34145536808370247	0.01876187547601339	0.3105313251842152	0.007400435881249649	4.828411789158442	1.6498248577298702	10.1073/pnas.1406846111
121	Tomato	cytology	class I	male	3	159.0	23.68			1.4591194968553458	0.04241637229285184	1.0	0.4824582983368897	0.010584167770334347	0.7039643095230088	0.025637557728226363	0.4490190249702735	0.013478672542967297	0.35478043623656536	0.04581750616706852	11.02984609078914	3.233749869474871	10.1073/pnas.1406846111
122	Tomato	cytology	class I	male	4	152.0	21.14			1.3289473684210527	0.038108311466508206	0.0	0.5418635329955728	0.013566315948036515	0.7201081162178007	0.02741247853273916	0.37251249877462994	0.015857187986965744	0.39651377842784025	0.07176570302378313	11.988921618868618	4.684209982315812	10.1073/pnas.1406846111
123	Tomato	cytology	class I	male	5	160.0	17.07			1.2625	0.03588991414729213	1.0	0.5211920420782566	0.011593938025762446	0.658004953123799	0.023751822217834378	0.3372218409959808	0.018713982819930492	0.4187997512437811	0.09899159312897834	13.099185322651598	18.476114385361615	10.1073/pnas.1406846111
124	Tomato	cytology	class I	male	6	158.0	18.94			1.1265822784810127	0.02645263324160729	0.0	0.6629016586343783	0.019260244427370458	0.7468132609931604	0.02789816518920918	0.19946976391869714	0.023251817830945112	0.41147049883454573	0.03517290642939594	5.230204461162406	1.7870163444004077	10.1073/pnas.1406846111
125	Tomato	cytology	class I	male	7	161.0	18.31			1.2670807453416149	0.035958134823521073	1.0	0.5377073897840952	0.012738494156440665	0.6813186802233255	0.02518655784184419	0.34044598231449447	0.01768305951293783	0.35233448028506087	0.025977134139103606	14.477702187657927	8.827150592439274	10.1073/pnas.1406846111
126	Tomato	cytology	class I	male	8	160.0	19.17			1.15	0.028228974476590535	0.0	0.6430953439055576	0.01815239895476613	0.7395596454913911	0.027664802830462444	0.22684310018903595	0.02250129047299281	0.48088342440801457	0.05794024146340789	5.715224916907353	19.307393779040513	10.1073/pnas.1406846111
127	Tomato	cytology	class I	male	9	157.0	17.21			1.1592356687898089	0.03310822160910125	3.0	0.5917553666763928	0.017713026810864903	0.6859839282490668	0.028380852732810324	0.26542688081149624	0.02353837959857554	0.41065037716747377	0.11284363612769939	4.333197882964935	13.45797679412975	10.1073/pnas.1406846111
128	Tomato	cytology	class I	male	10	153.0	16.32			1.2156862745098038	0.03451225044629029	1.0	0.5290284428679113	0.011297990891154469	0.6431326168198137	0.02284728110160934	0.30072840790842875	0.021058818502562963	0.28908614890471673	0.050659584706976506	13.509032929732163	9.785996865791722	10.1073/pnas.1406846111
129	Tomato	cytology	class II	male	1	158.0	30.95			0.22784810126582278	0.03992736372559406	127.0	-0.36182542030959824	0.3967076213516107	-0.08244123500725023	0.09153629678779529	1.462962962962963	0.537955556914074	0.011175406871609407	0.11592540590008295	1.0980755984633166	2.913756927089764	10.1073/pnas.1406846111
130	Tomato	cytology	class II	male	2	161.0	21.83			0.30434782608695654	0.04567940056059167	118.0	-0.32657292804123095	0.47801055729014746	-0.09939176070820073	0.1462443014729921	1.3411078717201164	0.5761457199587428	0.006631189613526572	0.06745306987754934	0.8416528077268333	0.09093918237922019	10.1073/pnas.1406846111
131	Tomato	cytology	class II	male	3	159.0	23.68			0.2830188679245283	0.039908200772282736	117.0	0.2893810616381395	0.22290989772394104	0.08190030046362438	0.06413603288676754	0.6281481481481482	0.33488851202683484	0.1289451114922813	0.049445237612644	13.450396910510046	1.2887132134236907	10.1073/pnas.1406846111
132	Tomato	cytology	class II	male	4	152.0	21.14			0.1118421052631579	0.025563832484054114	135.0	0.8283307799622914	0.02447732380680454	0.09264225828525628	0.021351537478137124	0.0	0.0					10.1073/pnas.1406846111
133	Tomato	cytology	class II	male	5	160.0	17.07			0.175	0.03253603771205092	134.0	0.14797516447997844	0.3320828257413764	0.025895653783996227	0.05831358441769399	0.816326530612245	0.3966828187095097	0.05169753086419753	0.032119658101189684	18.560367208514418	7.105427357601002e-15	10.1073/pnas.1406846111
134	Tomato	cytology	class II	male	6	158.0	18.94			0.08227848101265822	0.02186100113735107	145.0	0.767904363968854	0.03539988440169211	0.06318200463034875	0.017037963555206162	0.0	0.0					10.1073/pnas.1406846111
135	Tomato	cytology	class II	male	7	161.0	18.31			0.2236024844720497	0.04022922944262353	131.0	-0.8144273755075947	0.5349490388737862	-0.18210798458554914	0.12402192290651352	1.7391975308641974	0.566753923406321	0.003732632888643119	0.01657254003525897	0.9377549368631951	11.38726702482256	10.1073/pnas.1406846111
136	Tomato	cytology	class II	male	8	160.0	19.17			0.10625	0.03009993121877523	146.0	-2.548045683697003	1.6208980408323155	-0.27072985389280657	0.18852625378083318	4.429065743944637	2.236615785300103	0.16821614583333333	0.021468120456131726	692.1407309719871	82.2506947172605	10.1073/pnas.1406846111
137	Tomato	cytology	class II	male	9	157.0	17.21			0.10828025477707007	0.03319396405702476	143.0	-4.061202937956856	2.867005404622754	-0.43974808882335387	0.33844657220270125	6.519031141868511	3.9127110555413003	0.038296178343949036	0.0012901219411771102	5.934211067278543	1.7763568394002505e-15	10.1073/pnas.1406846111
138	Tomato	cytology	class II	male	10	153.0	16.32			0.1503267973856209	0.03171280871749039	132.0	-0.008710399622085058	0.4702014155964214	-0.0013094064791369694	0.07068441268395667	1.1568998109640833	0.6334269354480233	0.1732719350366409	0.030493476283791753	53.88602387012813	2.1316282072803006e-14	10.1073/pnas.1406846111
139	Tomato	cytology	all foci	male	1	158.0	30.95			2.1012658227848102	0.06649478863321442	0.0	0.2831433895095374	0.01122168328099888	0.594959527323838	0.030174179803742308	0.6823196400058062	0.013971356232057182	0.14836486701628032	0.05032829757905088	2.3617833113222018	0.32319293819222017	10.1073/pnas.1406846111
140	Tomato	cytology	all foci	male	2	161.0	21.83			1.6149068322981366	0.056968483474206084	0.0	0.3824240560397283	0.02350665935816344	0.6175792209337226	0.043768452119339094	0.5811242603550296	0.02872416430661263	0.20153290715112085	0.016431306730100112	2.3579017088838503	0.5780194925323258	10.1073/pnas.1406846111
141	Tomato	cytology	all foci	male	3	159.0	23.68			1.8742138364779874	0.06080960212430425	0.0	0.3282870783748694	0.012668256875816875	0.6152801846271138	0.03102019893832422	0.6338228007747398	0.016526960652827986	0.14230719282627874	0.03507239781597898	2.5003826982551396	0.31184262130328605	10.1073/pnas.1406846111
142	Tomato	cytology	all foci	male	4	152.0	21.14			1.5460526315789473	0.04909042460470221	0.0	0.4308622328556586	0.015282860400382774	0.6661356889544722	0.03171216014897737	0.5064373019465822	0.017184789884620418	0.32638715503001003	0.0580579739568833	2.9903951675175526	0.7986429837690483	10.1073/pnas.1406846111
143	Tomato	cytology	all foci	male	5	160.0	17.07			1.6	0.050928871968658404	0.0	0.394821276517047	0.011978500551673536	0.6317140424272752	0.02777848030773255	0.5371093749999999	0.015400044036856207	0.3155490000763504	0.02479385797051582	2.825488509069843	0.4988867737147157	10.1073/pnas.1406846111
144	Tomato	cytology	all foci	male	6	158.0	18.94			1.3037974683544304	0.04625786591043581	0.0	0.48132958142667104	0.030383835592177923	0.6275562897081914	0.045442720049414916	0.4318974455650862	0.03786314617284107	0.3809790861493015	0.07717739237197428	2.077382503293689	0.46656629758095375	10.1073/pnas.1406846111
145	Tomato	cytology	all foci	male	7	161.0	18.31			1.6273291925465838	0.05330037705094775	0.0	0.3726649900738781	0.016877973270880135	0.6064486173873047	0.033895844530187465	0.5582133908280403	0.019377868115577016	0.2807112030004279	0.05779013574994196	1.9162278555215744	0.37824890972417174	10.1073/pnas.1406846111
146	Tomato	cytology	all foci	male	8	160.0	19.17			1.375	0.04739297152532218	0.0	0.448956742372149	0.025916470189774932	0.6173155207617049	0.04150411024049862	0.4628099173553719	0.03245529985775211	0.34675339854800125	0.08817945006165309	1.937775595591013	0.5065743184825436	10.1073/pnas.1406846111
147	Tomato	cytology	all foci	male	9	157.0	17.21			1.3694267515923566	0.047907764475290354	0.0	0.4590905042241818	0.029525627558765515	0.6286908178866183	0.046028017690025486	0.4619145484045431	0.04033398064861303	0.3291177961908959	0.07564067863747365	2.084421918515267	0.7577686258198035	10.1073/pnas.1406846111
148	Tomato	cytology	all foci	male	10	153.0	16.32			1.4901960784313726	0.047237900971649885	0.0	0.42338925072953865	0.01366837529394921	0.6309330010871557	0.028546085306560772	0.4826869806094183	0.017479990217528548	0.23766477498050317	0.02095270389185802	3.7854455037152843	1.194514162470389	10.1073/pnas.1406846111
149	C. elegans	cytology	wt	male	1	48.0	5.525572916666667	0.17687128884847308		0.9791666666666666	0.03595888051598607	2.0	0.5801112937564332	0.02500839448925309	0.5680256418031742	0.032167966316856436	0.04345857854232685	0.029595466115467043	0.2882729328165375	0.0055850557118896655			10.1101/2020.02.16.947804
150	C. elegans	cytology	ie25	male	1	41.0	5.751743902439024	0.14227017406226464		1.8780487804878048	0.14713250411471504	1.0	0.21935837823072546	0.028004001800717184	0.41196573472599657	0.06170632465610791	0.7191769269691349	0.04405637538187291	0.12756618513406073	0.02229421413530724	3.551327030137839	0.6273934565976632	10.1101/2020.02.16.947804
151	C. elegans	cytology	ie29	male	1	40.0	5.713805000000001	0.18214094720675797		1.0	0.035355339059327376	1.0	0.5986293793543178	0.02330604897774643	0.5986293793543178	0.031482031958496345	0.05	0.0335965023040523	0.41459135643988027	0.006510511503821109			10.1101/2020.02.16.947804
152	A. arenosa	cytology	wt	male	1	90.0	26.145456666666668	0.10652405374057106		1.0444444444444445	0.021722782664615074	0.0	0.7626396336409962	0.020759958960589162	0.7965347284694849	0.027287180750575468	0.08148483476686283	0.02668678353540685	0.5756511350059738	0.1910596993962136	2.525100489849689	75.8358878043747	10.1016/j.cub.2021.08.028
153	A. arenosa	cytology	wt	male	2	90.0	27.697421111111108	0.10513052331828894		1.0555555555555556	0.02880805404834082	1.0	0.759273058477295	0.023517319085726348	0.801454895059367	0.033085629011087185	0.11966759002770082	0.028552566091733872	0.8352048857368006	0.24354736748898545	2.9442157475814557	151.12735193326853	10.1016/j.cub.2021.08.028
154	A. arenosa	cytology	wt	male	3	90.0	28.82991777777778	0.11658690098792596		1.011111111111111	0.019209337007244354	1.0	0.7977334709293422	0.017710797660693226	0.8065971761618904	0.02356914167740645	0.043473010505977544	0.02114710214705857	1.0	0.0	4.185481558911695	1.7763568394002505e-15	10.1016/j.cub.2021.08.028
155	A. arenosa	cytology	wt	male	4	90.0	30.448621111111112	0.13728570517883099		1.0777777777777777	0.02823087259282889	0.0	0.7343393790037693	0.023803764102854254	0.7914546640373958	0.0329842951038279	0.13391433733659266	0.030414923608330844	0.48347993827160496	0.08300435823757693	3.097967076796639	701.8316313310598	10.1016/j.cub.2021.08.028
156	A. arenosa	cytology	wt	male	5	90.0	32.69499777777777	0.13354470293304269		1.1333333333333333	0.03912625969257557	1.0	0.6644721186501521	0.023850397484691012	0.753068401136839	0.03750409720470847	0.22491349480968859	0.030669866137261255	0.41921892189218923	0.13827394029601947	3.230336903257163	6.235979777981408	10.1016/j.cub.2021.08.028
157	A. arenosa	cytology	wt	male	6	90.0	34.34056555555556	0.14272432882529162		1.1333333333333333	0.03583225665910466	0.0	0.6841681982411802	0.02408348808320852	0.7753906246733376	0.0366878145809379	0.20761245674740486	0.03136562230997862	0.41454345434543455	0.033643092017576266	5.321391219385211	26.837465799021043	10.1016/j.cub.2021.08.028
158	A. arenosa	cytology	wt	male	7	90.0	35.816227777777776	0.15388465036985663		1.1	0.035311663515712674	1.0	0.7050703909207792	0.02414412186785523	0.7755774300128572	0.03640366351343033	0.18365472910927452	0.03209688089613735	0.5228231292517007	0.08310846926078355	3.8294961137806816	55.7823910130502	10.1016/j.cub.2021.08.028
159	A. arenosa	cytology	wt	male	8	90.0	41.602888888888884	0.18821966536162174		1.3777777777777778	0.05572812703349342	0.0	0.5174808979601532	0.024623746957957226	0.7129736816339888	0.04452663380241163	0.42143600416233096	0.02624690382797678	0.306153188399867	0.08327287832098336	1.580085829644857	0.7356221188594219	10.1016/j.cub.2021.08.028
160	Human	cytology	wt	male	1	139.0	27.48401416401439	0.45351034373380733		3.7482014388489207	0.06982015328437487	0.0	0.21038826179146808	0.003438136947905469	0.788577585563704	0.01954090871858594	0.7814368499968686	0.004684557780994999	0.13487967808023624	0.005566778960869545	5.191842932560984	0.5621790130680031	10.1016/j.cell.2017.02.002
161	Human	cytology	wt	male	6	174.0	16.982339359448275	0.21798279993633873		2.557471264367816	0.045589345303657006	0.0	0.3147145254600217	0.004579275539419254	0.804873355343159	0.018520543922817045	0.6642797626562303	0.005466440514191569	0.20781869089373842	0.00707855423727782	5.827331464344949	0.442878486642182	10.1016/j.cell.2017.02.002
162	Human	cytology	wt	male	9	58.0	15.29073477586207	0.3461260203154829		2.5	0.07806366498394324	0.0	0.32473631350244714	0.008125110249475348	0.8118407837561179	0.03248440806861446	0.6565517241379311	0.010181056813183013	0.24988159619796785	0.02721350628235829	8.136559894229187	1.246560837800041	10.1016/j.cell.2017.02.002
163	Human	cytology	wt	male	13	139.0	9.329126581898562	0.15574261152550478		1.8992805755395683	0.032644694924293116	0.0	0.43786150354199854	0.004778199899694936	0.8316218484538677	0.016931405833546877	0.5145488980716254	0.005750120336491495	0.32296339855548617	0.019826832994473555	14.443588798714163	2.611831296892495	10.1016/j.cell.2017.02.002
164	Human	cytology	wt	male	14	142.0	9.726506128887324	0.1358456918938112		1.8943661971830985	0.04070854609222483	0.0	0.4178903471851299	0.0068331845804154405	0.7916373478366193	0.02137661573050947	0.5376929561504126	0.008779056776439201	0.29332792467714314	0.03789895027325391	13.242201772447844	1.8577686663014708	10.1016/j.cell.2017.02.002
165	Human	cytology	wt	male	15	130.0	11.268741714615384	0.13322144232887234		1.9615384615384615	0.03508880728814917	0.0	0.4011003047873326	0.012875060882089551	0.7867736747751524	0.02891180581298648	0.5317954632833526	0.0075932609546593074	0.29629561291488127	0.017310104374607553	7.100932215882988	4.540311281065074	10.1016/j.cell.2017.02.002
166	Human	cytology	wt	male	16	204.0	11.344139647490195	0.14096903090640836		1.9803921568627452	0.0259023841025782	0.0	0.42709972886573827	0.004651506570357268	0.845824953243913	0.01439601243935913	0.5299480443093815	0.005604475743262751	0.3138170094579008	0.042671750088840624	13.009356224962078	2.420115633747049	10.1016/j.cell.2017.02.002
167	Human	cytology	wt	male	18	187.0	8.156056727272727	0.06362616073861656		1.7967914438502675	0.03220924240049589	0.0	0.45058049305325193	0.003986308339433945	0.809599174683918	0.016184107387709444	0.5035430839002267	0.004632178649891548	0.38686232806256826	0.026059041555393913	23.18267897461689	3.0984601438866544	10.1016/j.cell.2017.02.002
168	Human	cytology	wt	male	21	302.0	4.472879514225165	0.04954433891297074		1.033112582781457	0.013918662238299096	4.0	0.7346253374439677	0.010333676986160657	0.7589506797434369	0.014782573345353016	0.08686719263642342	0.015122108095038951	0.47904315258503977	0.041322089740425304	16.6841459219558	21.630271360112758	10.1016/j.cell.2017.02.002
169	Human	cytology	wt	male	22	313.0	6.423946938370607	0.056388806065205216		1.2428115015974441	0.025866033688765153	4.0	0.5702258132182437	0.008557283568083204	0.7086831991753892	0.01818384755091701	0.330952081997872	0.013963561973718053	0.41822086384334567	0.03622160065794041	24.10187603574927	4.522694270748792	10.1016/j.cell.2017.02.002
170	Human	cytology	wt	female	1	83.0	41.26962663855422	1.8312752631440143		5.867469879518072	0.1872485176333474	0.0	0.08888595208775496	0.005644332695620479	0.5215356465871888	0.037064991422017184	0.9140992288199553	0.008045441671547538	0.05470141711511255	0.0027889511982254634	2.439060839632879	0.1647357311240139	10.1016/j.cell.2017.02.002
171	Human	cytology	wt	female	6	30.0	32.08645483333333	0.9200883615655607		3.6666666666666665	0.1905158688831361	0.0	0.18586283148581073	0.006240272830027986	0.681497048781306	0.04215916801918686	0.8082644628099175	0.010084423844043124	0.11449932671557661	0.0028957054818472667	4.208542648757422	0.6573499890374561	10.1016/j.cell.2017.02.002
172	Human	cytology	wt	female	9	34.0	27.18978376470588	0.910353295825454		2.823529411764706	0.17876251007736318	0.0	0.2023952853980519	0.0160382482801031	0.5714690411239113	0.057963135792699905	0.7821180555555555	0.02486071228473188	0.11466746384575768	0.015133874906677145	3.598218012078242	0.4045972895028167	10.1016/j.cell.2017.02.002
173	Human	cytology	wt	female	13	109.0	21.815687669724774	0.45513602795940994		2.743119266055046	0.08547748293169255	0.0	0.24848053258436914	0.008735448773974034	0.6816117361718016	0.032020485742966086	0.7412892473238554	0.011563600157716982	0.13146516925808202	0.01115375655540888	4.747641837873318	0.461687857845637	10.1016/j.cell.2017.02.002
174	Human	cytology	wt	female	14	70.0	20.0032571	0.3878898344925039		2.1857142857142855	0.1016051925855655	1.0	0.288514253228582	0.01139031279860599	0.6306097249139005	0.03845974408524319	0.6937502669913282	0.015075975001015214	0.1533735383492128	0.025708655247257916	5.6384912474713715	1.0141038136400429	10.1016/j.cell.2017.02.002
175	Human	cytology	wt	female	15	45.0	21.288314044444444	0.559452700051047		2.311111111111111	0.14340557084835628	0.0	0.26233592255429394	0.019975129944664625	0.6062874654588126	0.059552335113621985	0.7405695266272191	0.028142645486307905	0.17182738737350386	0.023157839765823387	5.729678111308765	1.3403829780184424	10.1016/j.cell.2017.02.002
176	Human	cytology	wt	female	16	63.0	21.822441317460317	0.7355864162025526		2.5555555555555554	0.1117392173647771	1.0	0.26464409434564085	0.017599985972376837	0.676312685549971	0.05382795410054507	0.7291385363219013	0.026692421567735967	0.1545542988545078	0.01900290707094179	4.201095812503289	0.6907240623789852	10.1016/j.cell.2017.02.002
177	Human	cytology	wt	female	18	100.0	16.735597959999996	0.3908283417365836		2.53	0.07931582439841373	0.0	0.27955251708761175	0.007562905868245097	0.7072678682316577	0.029287454006893098	0.7030261369494916	0.010309025968536962	0.1776866397769268	0.011074847696506046	5.882025181480056	0.60885869205524	10.1016/j.cell.2017.02.002
178	Human	cytology	wt	female	21	218.0	9.510944360091742	0.1443074939953637		1.31651376146789	0.03759244992610558	6.0	0.5189567465983838	0.014662100337384727	0.6832136985033768	0.027444411571737926	0.41816702885794416	0.018363604308382946	0.32445369525530887	0.010240571756397499	7.2919308024955685	2.5621178218208547	10.1016/j.cell.2017.02.002
179	Human	cytology	wt	female	22	161.0	12.094029881987577	0.1856290250699004		1.5217391304347827	0.04737380441100808	2.0	0.4539912664937168	0.011209399216838065	0.6908562750991343	0.027450529666638256	0.49889212827988333	0.014599532566670102	0.21751828390363545	0.018175317649273035	6.613686943473508	1.264321324283003	10.1016/j.cell.2017.02.002
180	Human	genetic	wt	male	1	31228.0			248956422	1.9465223517356218	0.006074220974811782	2517.0	0.20406768061400266	0.0011843498117005194	0.3972223015820022	0.0026174777819086147	0.7903563765434498	0.0018114462637660704	0.13446609891693992	0.0011621078948346284	2.5469776774807835	0.035368752671070494	10.1038/s41586-020-2347-0
181	Human	genetic	wt	male	2	31228.0			242193529	1.8244844370436788	0.005913255517063474	2876.0	0.2116973723494966	0.0015325894779619513	0.38623856121469735	0.003063610475675839	0.7799326539260636	0.0022273768404455032	0.15312545917436643	0.0015539747281016834	2.7932567226482607	0.06253146208601616	10.1038/s41586-020-2347-0
182	Human	genetic	wt	male	3	31228.0			198295559	1.58031254002818	0.00550560348965571	3999.0	0.2432553950074856	0.0013331250922437434	0.38441955115983784	0.0024964077780026198	0.7462389560743566	0.002019140619737982	0.18704412507383406	0.0014843078407151147	3.006924178234251	0.0720197418588858	10.1038/s41586-020-2347-0
183	Human	genetic	wt	male	4	31228.0			190214555	1.4009862943512232	0.005204116564212884	5102.0	0.27096500665023504	0.0017305349354632164	0.37961826056576736	0.002804721376442281	0.7171111246367348	0.002617044462620874	0.2081213310123304	0.0016721899772799429	2.812071687338804	0.08085786828485235	10.1038/s41586-020-2347-0
184	Human	genetic	wt	male	5	31228.0			181538259	1.4514218009478672	0.005162616769146075	4612.0	0.27695216240662196	0.0013018000957086898	0.40197440633662546	0.002369469347973784	0.7061109762824049	0.002256404270260508	0.20443659500353065	0.0014168472005462137	3.0565758477648832	0.08552812974896798	10.1038/s41586-020-2347-0
185	Human	genetic	wt	male	6	31228.0			170805979	1.3303445625720507	0.005047403634044309	5440.0	0.2852969310647959	0.0019776488842639375	0.37954322096054444	0.002999257660255129	0.6978380887127197	0.0029680809152626006	0.2039234573607241	0.001803190212595078	2.6788675094661683	0.08225034554821102	10.1038/s41586-020-2347-0
186	Human	genetic	wt	male	7	31228.0			159345973	1.3284872550275393	0.005010108665185756	5407.0	0.2874441433608003	0.0019439509779734835	0.3818658809871321	0.0029569144557539968	0.6914080119575697	0.0028663611757117798	0.22156626211962493	0.002501245645101121	2.8822369940612758	0.09316741894371289	10.1038/s41586-020-2347-0
187	Human	genetic	wt	male	8	31228.0			145138636	1.2043998975278596	0.005009078811044436	6551.0	0.26907836683011677	0.002714955644529907	0.32407795743715645	0.003536785851024157	0.7098660882172576	0.003940548976932038	0.2664614498453215	0.0024601372856892633	1.4434182943728842	0.03632904572785047	10.1038/s41586-020-2347-0
188	Human	genetic	wt	male	9	31228.0			138394717	1.2064173177917255	0.004745113686702602	6416.0	0.326520718982404	0.0016686283221310455	0.39392024999817754	0.0025402738072548892	0.654205273924559	0.0027203459766116877	0.24098531513848007	0.0022651405831396027	2.9929345091070174	0.09312772273104143	10.1038/s41586-020-2347-0
189	Human	genetic	wt	male	10	31228.0			133797422	1.2715191494812348	0.004876349948497999	5843.0	0.3083921586009318	0.0018240547644660329	0.3921265352109388	0.0027641900779506916	0.6728303383241268	0.002891959804665355	0.24957888326056052	0.00228327966533788	2.7877835895843814	0.09822261774389353	10.1038/s41586-020-2347-0
190	Human	genetic	wt	male	11	31228.0			135086622	1.1714807224285897	0.004670762268943185	6639.0	0.33298704910717225	0.0017787252603134263	0.39008790884743444	0.002600182818286751	0.6427996193356111	0.0028859688103209766	0.2657729284298504	0.003220455311798706	3.068615555167067	0.12286498920581697	10.1038/s41586-020-2347-0
191	Human	genetic	wt	male	12	31228.0			133275309	1.293742794927629	0.0048822038499432	5645.0	0.3083151958674607	0.0015820044553761234	0.39888056322022797	0.0025406317217508472	0.6717621170407198	0.0025174763071503462	0.22939045762201826	0.002644111869257719	3.273171819949542	0.0990029539803192	10.1038/s41586-020-2347-0
192	Human	genetic	wt	male	13	31228.0			114364328	1.012264634302549	0.004213648765373701	8006.0	0.4076091875372367	0.0019734334239310094	0.41260836516074	0.0026344704753170343	0.5532100198843976	0.0030547342439256765	0.3166792862030053	0.0035714221231779512	4.054176576089014	0.22450629013422926	10.1038/s41586-020-2347-0
193	Human	genetic	wt	male	14	31228.0			107043718	0.9446970667349814	0.0041650845038591474	8990.0	0.4083355528559214	0.001959560331750102	0.3857533990265959	0.002513854687278329	0.5484847421450487	0.0029912922478091916	0.31421256870565994	0.002703142413765743	3.8277424453598683	0.17868265691748222	10.1038/s41586-020-2347-0
194	Human	genetic	wt	male	15	31228.0			101991189	0.9853016523632637	0.004235972975595356	8494.0	0.40256898838191085	0.0022251927872157266	0.3966518894429043	0.00277757913060569	0.5622634993708633	0.003186468423106142	0.2841565201174742	0.0036823600536201907	4.2545709964798055	0.25955865655791915	10.1038/s41586-020-2347-0
195	Human	genetic	wt	male	16	31228.0			90338345	1.0385551428205457	0.004246046784143571	7628.0	0.39854385270090636	0.0018547864040055954	0.41390976786204037	0.0025640370468860466	0.5591047134040721	0.0028916297954167916	0.3609220259752738	0.01368325649669211	2.800346930868622	0.13111073078312724	10.1038/s41586-020-2347-0
196	Human	genetic	wt	male	17	31228.0			83257441	1.03509670808249	0.004320496762566142	7857.0	0.3834447850407435	0.0019820231513844465	0.3969024347270716	0.0026369614319120952	0.577970311149053	0.003017232288244989	0.34148808401347686	0.0042978338709261	3.327393918670633	0.16682819653982492	10.1038/s41586-020-2347-0
197	Human	genetic	wt	male	18	31228.0			80373285	0.9372358140130652	0.0041358677077529965	9059.0	0.4140384709858004	0.0018251856152032766	0.3880516833871015	0.0024204534739840915	0.5411392353639267	0.003086843392353045	0.44419666466910557	0.007841819744736344	4.028375768652165	0.2530089417253301	10.1038/s41586-020-2347-0
198	Human	genetic	wt	male	19	31228.0			58617616	1.0057320353528885	0.0042148254185684925	8073.0	0.40772524831097473	0.002634650470630475	0.41006234384855844	0.0031582270503398694	0.554151567829684	0.003948529409834805	0.3459020347545352	0.008539156236642252	3.346358277018122	0.17715065970595933	10.1038/s41586-020-2347-0
199	Human	genetic	wt	male	20	31228.0			64444167	0.9595555270910722	0.004127048586890282	8663.0	0.42468199114535204	0.0015365867105002569	0.40750595185956434	0.002290386987419318	0.5355252121412352	0.002833113030775251	0.3894780301209341	0.008241503461921602	4.363544390550726	0.2919750010062771	10.1038/s41586-020-2347-0
200	Human	genetic	wt	male	21	31228.0			46709983	0.5206545407967209	0.002990582924066135	15392.0	0.7118475624809231	0.003905383579171821	0.3706266657607701	0.0029438905496816923	0.10962370721370776	0.004636268507975238	0.6008550666771938	0.013323256157293854	0.7722015344432608	0.048878051854328725	10.1038/s41586-020-2347-0
201	Human	genetic	wt	male	22	31228.0			50818468	0.5890226719610606	0.003330885972354801	14364.0	0.5901107430529235	0.0042555426704410605	0.3475886066259599	0.003185380605470628	0.30089114464986255	0.005896864892456132	0.41519373992370223	0.005150308749402974	1.9201192302096022	0.16663411346757812	10.1038/s41586-020-2347-0
202	S. cerivisiae	genetic	wt	male	1	46.0			230218	2.3260869565217392	0.15388586048979072	1.0	0.21571643732481305	0.022311442291832545	0.5017751911685869	0.061606772155517214	0.7714210848109003	0.02751298016313729	0.13020337709446084	0.02069096873680644	2.2440576080489265	1.3499864337136744	10.1038/nature07135
203	S. cerivisiae	genetic	wt	male	2	46.0			813184	6.304347826086956	0.20129440584283825	0.0	0.09931432215286762	0.005912344580755444	0.6261120309637306	0.04229620358966201	0.8882758620689655	0.007830886039990973	0.03885538085785392	0.005121640478601505	1.7691260671843072	0.1581516287107888	10.1038/nature07135
204	S. cerivisiae	genetic	wt	male	3	46.0			316620	3.130434782608696	0.15251110360325107	0.0	0.18766739014703898	0.014580514011741113	0.5874805256776873	0.053874832054258956	0.7897376543209875	0.01770858012532924	0.05878847469758299	0.005934253670277341	1.9572261403385107	0.4378472904656222	10.1038/nature07135
205	S. cerivisiae	genetic	wt	male	4	46.0			1531933	9.76086956521739	0.28208108376033003	0.0	0.058351252621845706	0.004585808985459121	0.5695589658088852	0.04769187457817202	0.9359675795258954	0.006409913145554337	0.02943303824601674	0.0020818426008679595	2.1959563490304754	0.1559996349440549	10.1038/nature07135
206	S. cerivisiae	genetic	wt	male	5	46.0			576874	4.565217391304348	0.2293497298767955	0.0	0.10247090831923239	0.007455121701268028	0.4678019727617131	0.04136011354361768	0.8970521541950114	0.010759213748685393	0.04989994855819879	0.012967474232138034	1.926678977334634	0.16380826229146458	10.1038/nature07135
207	S. cerivisiae	genetic	wt	male	6	46.0			270161	2.630434782608696	0.12434590927442477	0.0	0.24967290656047464	0.014883606545816839	0.6567482976916833	0.04996591222742323	0.7226282357762447	0.018671429711224274	0.12920918462825673	0.008284007141366378	1.6565826491051925	0.5147283727632723	10.1038/nature07135
208	S. cerivisiae	genetic	wt	male	7	46.0			1090940	8.065217391304348	0.26159712656790696	0.0	0.06959707239517732	0.005299990688325559	0.5613155186654518	0.046461351115650015	0.9244047921767498	0.0071960529526804125	0.030014058640161895	0.001929591642274206	1.8902759091963404	0.12786601353869545	10.1038/nature07135
209	S. cerivisiae	genetic	wt	male	8	46.0			562643	4.5	0.22539610166660565	0.0	0.10617573237541067	0.011053474434120998	0.477790795689348	0.05519829762572896	0.8931830381105743	0.01629302556249222	0.03100196731234867	0.008028510473917122	1.6846078888533507	0.1587508637652335	10.1038/nature07135
210	S. cerivisiae	genetic	wt	male	9	46.0			439888	3.739130434782609	0.22473421102200278	0.0	0.10521193460160427	0.015967407691452506	0.393401146771216	0.06421578256095134	0.8987290427257977	0.02180366738046271	0.05515847945883013	0.007842614168366438	2.044853045758241	0.2435655126261285	10.1038/nature07135
211	S. cerivisiae	genetic	wt	male	10	46.0			745751	5.6521739130434785	0.2365820561364978	0.0	0.09302613431672224	0.010146948282401595	0.5257998896162561	0.061430074759073125	0.9036686390532543	0.016006168852079783	0.042614943963960726	0.0074084347672610665	1.8432522759620455	0.23657614494494314	10.1038/nature07135
212	S. cerivisiae	genetic	wt	male	11	46.0			666816	4.956521739130435	0.19188775108430278	0.0	0.12919360283223563	0.007467387884069772	0.6403509009945592	0.04454756416473803	0.8671899045860266	0.01099121239124442	0.06762411783467809	0.010798558335583602	2.2656742340686264	0.2789089940807869	10.1038/nature07135
213	S. cerivisiae	genetic	wt	male	12	46.0			1078177	8.021739130434783	0.2842579475603317	0.0	0.0655566779310423	0.007261211186828214	0.5258785686207524	0.06115586328490525	0.9331012551317924	0.010864802866189283	0.027851900457665904	0.002405477858841873	1.7119253997864607	0.17225530989730037	10.1038/nature07135
214	S. cerivisiae	genetic	wt	male	13	46.0			924431	6.413043478260869	0.26903188291200253	0.0	0.0791930767893052	0.00868946287247104	0.5078686446270659	0.05965986106989844	0.9250215455328928	0.013335417129581846	0.034457091943866494	0.0062773025271545555	2.000789985352266	0.2352722887356713	10.1038/nature07135
215	S. cerivisiae	genetic	wt	male	14	46.0			784333	5.6521739130434785	0.24827836553050467	0.0	0.08042143781538813	0.010069809901255772	0.4545559528695851	0.060317031944838714	0.9118343195266271	0.013869814421566071	0.03175891855211673	0.007190497558284362	1.8497189089231783	0.15276847661711057	10.1038/nature07135
216	S. cerivisiae	genetic	wt	male	15	46.0			1091291	7.782608695652174	0.28329856180579094	0.0	0.06707834608381902	0.008118492602032942	0.5220445195218958	0.06597893239583333	0.9324615336599982	0.011457876854823967	0.03027508368171683	0.003453880682304997	2.076259922605605	0.18725290417745583	10.1038/nature07135
217	S. cerivisiae	genetic	wt	male	16	46.0			948066	6.956521739130435	0.23202185571701867	0.0	0.0838049177173002	0.004530487314116516	0.5829907319464361	0.037032107429303227	0.9074218749999999	0.005712814445350061	0.03134828375286041	0.0022256161897968875	1.9179395318084191	0.17212479205928602	10.1038/nature07135
218	S. cerivisiae	genetic	msh4	male	1	5.0			230218	0.4	0.21908902300206645	3.0	0.8156220408482395	0.04572649926729171	0.3262488163392958	0.17962748421796743	0.0	0.0					10.1038/nature07135
219	S. cerivisiae	genetic	msh4	male	2	5.0			813184	3.0	0.6928203230275509	0.0	0.07428748627382636	0.0996510432108655	0.2228624588214791	0.30335114374801414	0.9333333333333333	0.15010094680613698	0.05833333333333333	0.09441659795228723	2.7382105992206633	352.7702082447922	10.1038/nature07135
220	S. cerivisiae	genetic	msh4	male	3	5.0			316620	1.8	0.3346640106136302	0.0	0.2198246515470896	0.1936912112092085	0.3956843727847613	0.3563213811195026	0.6172839506172839	0.14676122763115082	0.03799019607843136	0.3574254247177949	1.8306733915747222	33.60443741861622	10.1038/nature07135
221	S. cerivisiae	genetic	msh4	male	4	5.0			1531933	5.0	0.6324555320336759	0.0	0.08125872628459158	0.03839185250854796	0.4062936314229579	0.19871977937515473	0.88	0.04075360530941324	0.018849206349206348	0.00749199230867385	1.0744827855971657	0.3964620527636413	10.1038/nature07135
222	S. cerivisiae	genetic	msh4	male	5	5.0			576874	2.8	0.7155417527999327	1.0	0.031239676502766822	0.1406056819687245	0.0874710942077471	0.3943299872815572	0.9693877551020409	0.2287108395947777	0.05726495726495726	0.055870274103002854	2.826625062264101	2.562953334686889	10.1038/nature07135
223	S. cerivisiae	genetic	msh4	male	6	5.0			270161	1.2	0.4381780460041329	1.0	0.2132458155610092	0.31380418265861426	0.25589497867321104	0.3879847664868309	0.8333333333333334	0.32507629446365693	0.10800000000000001	0.01847732042851329	3.477021741382302	2.220446049250313e-15	10.1038/nature07135
224	S. cerivisiae	genetic	msh4	male	7	5.0			1090940	4.6	0.8294576541331088	0.0	0.035715499836200204	0.06107528857880173	0.16429129924652092	0.2825038930731781	0.9451795841209831	0.08520270221323517	0.02090909090909091	0.015807157414937413	1.4621035768302968	1.057518426109765	10.1038/nature07135
225	S. cerivisiae	genetic	msh4	male	8	5.0			562643	1.8	0.3346640106136302	0.0	0.264273828065833	0.09534432767918777	0.4756928905184994	0.19306865554303707	0.6172839506172839	0.1433782956093838	0.05583333333333333	0.09408175884238114	5.633120046537441	37.32574357215446	10.1038/nature07135
226	S. cerivisiae	genetic	msh4	male	9	5.0			439888	2.4	0.5366563145999496	0.0	0.1599438422824433	0.16412654767783336	0.3838652214778639	0.4031473200360416	0.8333333333333334	0.17636233361554576	0.12545454545454543	0.015882321395393337	7.105152657318089	9.001058500558106	10.1038/nature07135
227	S. cerivisiae	genetic	msh4	male	10	5.0			745751	3.0	0.48989794855663554	0.0	0.16567565436805975	0.048720269174386634	0.49702696310417926	0.1671843385125848	0.8	0.06900348936872631	0.028571428571428577	0.06550442464846232	1.7686036740871756	2.5690439439666277	10.1038/nature07135
228	S. cerivisiae	genetic	msh4	male	11	5.0			666816	3.2	0.33466401061363016	0.0	0.1999924499334026	0.026929338529945952	0.6399758397868883	0.10911278534472323	0.7421874999999998	0.033991735346525095	0.10239316239316242	0.044594660259531925	2.699369297596964	1.5798171065670932	10.1038/nature07135
229	S. cerivisiae	genetic	msh4	male	12	5.0			1078177	4.2	0.5215361924162119	0.0	0.1516134658910912	0.030730972371541643	0.636776556742583	0.1513652981376858	0.8390022675736961	0.04623606403484783	0.0238	0.0517064596047013	1.0466253749314327	0.6068201187551503	10.1038/nature07135
230	S. cerivisiae	genetic	msh4	male	13	5.0			924431	3.8	0.5215361924162119	0.0	0.12480249434657131	0.05577375969092903	0.47424947851697097	0.22170986763236838	0.8310249307479225	0.051319189311418774	0.022120098039215684	0.012452678072589776	1.07237054596601	1.155020888979102	10.1038/nature07135
231	S. cerivisiae	genetic	msh4	male	14	5.0			784333	2.6	0.6693280212272604	0.0	0.0691306664615049	0.10566193206073717	0.17973973279991273	0.2785904783856862	0.9467455621301775	0.20724594833639534	0.11805555555555557	0.10405295380606548	1.8182973978724364	7.108297832674787	10.1038/nature07135
232	S. cerivisiae	genetic	msh4	male	15	5.0			1091291	4.0	1.019803902718557	0.0	-0.1027649957409209	0.0998945604615735	-0.4110599829636836	0.41309301795187986	1.075	0.1753383209010513	0.01345029239766082	0.019427818563519005	0.8268437116922572	0.48469128385695986	10.1038/nature07135
233	S. cerivisiae	genetic	msh4	male	16	5.0			948066	2.8	0.7155417527999327	0.0	-0.12801818158381836	0.1698192505385571	-0.3584509084346914	0.4842369684741836	0.9693877551020409	0.1697056274847714	0.010769230769230767	0.14141957465193492	1.0544463183394321	17.041027652414463	10.1038/nature07135
