# Supplementary material for: Interference length reveals regularity of crossover placement across species
Source: Nat Commun. 2024 Oct 17;15:8973. doi: 10.1038/s41467-024-53054-2 (PMC11487058; doi:10.1038/s41467-024-53054-2)
Supplement: Supplementary file 4 — Source Data [file 41467_2024_53054_MOESM4_ESM.zip › data_availability/Source Data.xlsx]

## Sheet: Sheet1
	species	method	genotype	sex	chromosome_number	number_of_samples	sc_length_mean	sc_length_std	chr_length	number_COs_mean	number_COs_std	number_empty_chromosomes	interference_length_mean	interference_length_std	l_int_norm_mean	l_int_norm_std	fraction_of_observed_pairs_mean	fraction_of_observed_pairs_std	interference_distance_mean	interference_distance_mean_std	gamma_shape_parameter_mean	gamma_shape_parameter_std	doi
0	A. thaliania	genetic	wt1	male	1	342			30427671	1.3538	0.0496379	60	0.267472	0.014572	0.362104	0.0237792	0.721112	0.0227475	0.2032	0.0184303	3.0312	0.512156	10.1073/pnas.2221746120
1	A. thaliania	genetic	wt1	male	2	342			19698289	0.909357	0.0405359	106	0.386602	0.0193206	0.351559	0.0235429	0.579895	0.0354272	0.394493	0.0833773	3.74669	1.87833	10.1073/pnas.2221746120
2	A. thaliania	genetic	wt1	male	3	342			23459830	0.997076	0.0420684	97	0.366514	0.0157745	0.365443	0.0220254	0.605877	0.0289061	0.352806	0.0701315	3.39763	1.17305	10.1073/pnas.2221746120
3	A. thaliania	genetic	wt1	male	4	342			18585056	0.888889	0.0376476	104	0.412947	0.0135352	0.367064	0.0196582	0.488487	0.0238823	0.47028	0.139658	5.14864	1.62599	10.1073/pnas.2221746120
4	A. thaliania	genetic	wt1	male	5	342			26975502	1.23392	0.047083	73	0.288353	0.0141858	0.355804	0.0221521	0.687518	0.0251128	0.222365	0.0203344	4.67611	0.947256	10.1073/pnas.2221746120
5	A. thaliania	genetic	wt1	female	1	474			30427671	0.613924	0.0267149	207	0.595128	0.0217141	0.365364	0.0207481	0.268679	0.0315609	0.4195	0.0659706	1.773	2.62363	10.1073/pnas.2221746120
6	A. thaliania	genetic	wt1	female	2	474			19698289	0.550633	0.0239881	219	0.643903	0.0168993	0.354554	0.0180324	0.0834985	0.0239518	1	0.218321	2.8129	1755.99	10.1073/pnas.2221746120
7	A. thaliania	genetic	wt1	female	3	474			23459830	0.578059	0.0263174	219	0.60149	0.0270059	0.347697	0.0222325	0.252544	0.0384318	0.635519	0.143017	2.06543	4.295	10.1073/pnas.2221746120
8	A. thaliania	genetic	wt1	female	4	474			18585056	0.49789	0.023915	243	0.667542	0.0196837	0.332362	0.0187324	0.0851049	0.0260436	0.398626	0.191878	30.685	318.491	10.1073/pnas.2221746120
9	A. thaliania	genetic	wt1	female	5	474			26975502	0.559072	0.0265895	230	0.593282	0.0206621	0.331687	0.0195523	0.283489	0.0364861	0.450313	0.0484704	4.96612	10.4493	10.1073/pnas.2221746120
10	A. thaliania	genetic	wt2	male	1	167			30427671	1.17964	0.0612452	30	0.331801	0.0239273	0.391406	0.0347798	0.602438	0.0331244	0.167583	0.0421027	2.83017	0.776303	10.1038/s41467-022-33472-w
11	A. thaliania	genetic	wt2	male	2	167			19698289	0.790419	0.0567015	64	0.392409	0.0309914	0.310167	0.0330928	0.594238	0.0565579	0.375863	0.163436	2.37988	2.90298	10.1038/s41467-022-33472-w
12	A. thaliania	genetic	wt2	male	3	167			23459830	0.97006	0.0647289	55	0.314722	0.0289854	0.3053	0.0347218	0.712696	0.0459452	0.26618	0.077784	3.80182	1.3452	10.1038/s41467-022-33472-w
13	A. thaliania	genetic	wt2	male	4	167			18585056	0.694611	0.0484346	66	0.543641	0.0280989	0.377619	0.032776	0.372325	0.0511922	0.542256	0.0962882	2.37606	8.73781	10.1038/s41467-022-33472-w
14	A. thaliania	genetic	wt2	male	5	167			26975502	1.11976	0.06095	37	0.353865	0.0195895	0.396244	0.0307628	0.601733	0.0348906	0.265013	0.0415175	3.24123	2.34016	10.1038/s41467-022-33472-w
15	A. thaliania	genetic	wt2	female	1	260			30427671	0.757692	0.0441445	101	0.436441	0.0302199	0.330688	0.0299247	0.562756	0.0530752	0.393185	0.0739005	3.31011	1.58844	10.1038/s41467-022-33472-w
16	A. thaliania	genetic	wt2	female	2	260			19698289	0.561538	0.0339717	121	0.598604	0.0326916	0.336139	0.0273959	0.170764	0.0411844	0.149183	0.26895	4.90993	85.4874	10.1038/s41467-022-33472-w
17	A. thaliania	genetic	wt2	female	3	260			23459830	0.553846	0.0365377	129	0.596244	0.0286929	0.330228	0.0269656	0.326003	0.0512863	0.578479	0.118048	7.31022	37.4019	10.1038/s41467-022-33472-w
18	A. thaliania	genetic	wt2	female	4	260			18585056	0.576923	0.033411	116	0.679589	0.0192396	0.392071	0.0252736	0.138667	0.0373637	0.410952	0.128049	11.7178	114.38	10.1038/s41467-022-33472-w
19	A. thaliania	genetic	wt2	female	5	260			26975502	0.611538	0.0376384	118	0.562408	0.0264245	0.343934	0.0266313	0.34967	0.045831	0.417814	0.0887674	6.20384	5.35907	10.1038/s41467-022-33472-w
20	A. thaliania	genetic	HEI10het	male	1	126			30427671	1.00794	0.0668705	34	0.397107	0.0196873	0.400258	0.0331499	0.562465	0.0371664	0.370786	0.0651634	9.67337	2.93701	10.1101/2024.09.18.613675v1
21	A. thaliania	genetic	HEI10het	male	2	126			19698289	0.619048	0.055959	58	0.484756	0.0390369	0.300087	0.0363294	0.414201	0.0691169	0.33323	0.249816	3.34219	385.276	10.1101/2024.09.18.613675v1
22	A. thaliania	genetic	HEI10het	male	3	126			23459830	0.746032	0.0624281	49	0.433339	0.0437362	0.323285	0.0423847	0.541874	0.0794003	0.394921	0.0662782	4.61349	80.726	10.1101/2024.09.18.613675v1
23	A. thaliania	genetic	HEI10het	male	4	126			18585056	0.666667	0.0549857	52	0.555024	0.0306947	0.370016	0.0367439	0.357143	0.0613869	0.583936	0.180079	5.25194	73.7815	10.1101/2024.09.18.613675v1
24	A. thaliania	genetic	HEI10het	male	5	126			26975502	0.888889	0.0646932	40	0.381027	0.0301748	0.338691	0.0364286	0.542411	0.0466098	0.155146	0.0792483	4.63232	1.98917	10.1101/2024.09.18.613675v1
25	A. thaliania	genetic	HEI10het	female	1	157			30427671	0.707006	0.0542421	65	0.427971	0.0456646	0.302578	0.0397646	0.509699	0.0708535	0.530066	0.169302	1.63726	1.61706	10.1101/2024.09.18.613675v1
26	A. thaliania	genetic	HEI10het	female	2	157			19698289	0.522293	0.0418506	77	0.573169	0.0472544	0.299362	0.034417	0.0933968	0.0469081	0.144492	0.326592	1.19778	4.44089e-16	10.1101/2024.09.18.613675v1
27	A. thaliania	genetic	HEI10het	female	3	157			23459830	0.535032	0.0446121	77	0.583208	0.0610635	0.312035	0.0417652	0.222506	0.0983632	0.5419	0.276064	3.51706	6.81344	10.1101/2024.09.18.613675v1
28	A. thaliania	genetic	HEI10het	female	4	157			18585056	0.528662	0.046423	81	0.465499	0.0454575	0.246092	0.0323189	0.319059	0.0703949	0.271371	0.0198252	25.1489	20518.4	10.1101/2024.09.18.613675v1
29	A. thaliania	genetic	HEI10het	female	5	157			26975502	0.675159	0.0495151	64	0.51696	0.0326333	0.34903	0.0337737	0.363297	0.0536907	0.389437	0.062636	2.63928	16.3653	10.1101/2024.09.18.613675v1
30	A. thaliania	genetic	HEI10oe	male	1	141			30427671	2.53901	0.101554	6	0.136847	0.0126944	0.347455	0.0350997	0.831716	0.0196506	0.0732423	0.0238801	1.8021	0.190175	10.1038/s41467-022-33472-w
31	A. thaliania	genetic	HEI10oe	male	2	141			19698289	1.71631	0.0864703	19	0.206131	0.0200404	0.353786	0.0387397	0.775254	0.0294787	0.117226	0.0104302	2.84914	0.38731	10.1038/s41467-022-33472-w
32	A. thaliania	genetic	HEI10oe	male	3	141			23459830	1.8156	0.0980689	17	0.140259	0.0194203	0.254654	0.0378476	0.860596	0.0306311	0.0646936	0.0300196	1.54913	0.198575	10.1038/s41467-022-33472-w
33	A. thaliania	genetic	HEI10oe	male	4	141			18585056	1.26241	0.0793854	30	0.221573	0.0418	0.279716	0.0556233	0.765434	0.0580562	0.0785267	0.0381654	2.39142	0.629388	10.1038/s41467-022-33472-w
34	A. thaliania	genetic	HEI10oe	male	5	141			26975502	2.59574	0.102275	3	0.148894	0.0107359	0.386492	0.0317569	0.833647	0.0176687	0.0683379	0.0109463	1.99607	0.183412	10.1038/s41467-022-33472-w
35	A. thaliania	genetic	HEI10oe	female	1	144			30427671	1.57639	0.0887042	24	0.181383	0.0249589	0.285931	0.0425076	0.821596	0.0398636	0.131129	0.0119826	3.07248	0.544408	10.1038/s41467-022-33472-w
36	A. thaliania	genetic	HEI10oe	female	2	144			19698289	1.22917	0.0790074	31	0.243678	0.0325395	0.299521	0.0443889	0.781385	0.0501413	0.184029	0.0503365	2.70686	0.831896	10.1038/s41467-022-33472-w
37	A. thaliania	genetic	HEI10oe	female	3	144			23459830	1.24306	0.0781036	32	0.226211	0.0243486	0.281193	0.035046	0.764021	0.0421445	0.0973462	0.0508248	2.83173	0.582415	10.1038/s41467-022-33472-w
38	A. thaliania	genetic	HEI10oe	female	4	144			18585056	0.763889	0.053779	51	0.527282	0.034096	0.402785	0.0385029	0.404628	0.0458332	0.234028	0.0386588	2.61514	6.00065	10.1038/s41467-022-33472-w
39	A. thaliania	genetic	HEI10oe	female	5	144			26975502	1.51389	0.073484	16	0.291448	0.0181069	0.441219	0.0347863	0.678731	0.0295114	0.208486	0.0485728	2.97634	0.621264	10.1038/s41467-022-33472-w
40	A. thaliania	genetic	zyp1	male	1	225			30427671	1.64444	0.0801918	36	0.0478305	0.0226429	0.0786546	0.037432	0.926954	0.0347106	0.0250916	0.00491643	1.32354	0.120331	10.1038/s41467-022-33472-w
41	A. thaliania	genetic	zyp1	male	2	225			19698289	1.30667	0.0679637	46	0.0930903	0.0259937	0.121638	0.0345493	0.843399	0.0377393	0.0194254	0.003638	1.09544	0.134373	10.1038/s41467-022-33472-w
42	A. thaliania	genetic	zyp1	male	3	225			23459830	1.32444	0.0670088	49	0.121965	0.0241356	0.161536	0.0329945	0.820909	0.0313945	0.0219636	0.01763	1.19997	0.125173	10.1038/s41467-022-33472-w
43	A. thaliania	genetic	zyp1	male	4	225			18585056	1.10222	0.0638902	66	0.118991	0.0392101	0.131155	0.0438818	0.848725	0.0544802	0.0292946	0.0423989	1.50203	0.229581	10.1038/s41467-022-33472-w
44	A. thaliania	genetic	zyp1	male	5	225			26975502	1.71556	0.0856978	41	0.0202081	0.0226944	0.0346681	0.038972	0.97855	0.0340222	0.0187381	0.00300047	1.22377	0.0992571	10.1038/s41467-022-33472-w
45	A. thaliania	genetic	zyp1	female	1	272			30427671	1.9375	0.0885364	39	-0.0233562	0.023099	-0.0452526	0.0448021	1.05185	0.0335316	0.0206458	0.00269782	1.21014	0.0680641	10.1038/s41467-022-33472-w
46	A. thaliania	genetic	zyp1	female	2	272			19698289	1.08456	0.062072	85	0.0347104	0.0444271	0.0376455	0.048232	0.968917	0.0635813	0.0202435	0.00508307	1.28969	0.119819	10.1038/s41467-022-33472-w
47	A. thaliania	genetic	zyp1	female	3	272			23459830	1.42279	0.0678285	52	0.073335	0.0234933	0.104341	0.0337942	0.91533	0.0363034	0.0225783	0.0069873	1.22293	0.0746854	10.1038/s41467-022-33472-w
48	A. thaliania	genetic	zyp1	female	4	272			18585056	0.827206	0.0518472	112	0.122928	0.049893	0.101687	0.041761	0.859654	0.0656035	0.0385911	0.0150782	1.67992	0.25971	10.1038/s41467-022-33472-w
49	A. thaliania	genetic	zyp1	female	5	272			26975502	1.83088	0.084975	49	-0.0162094	0.0226121	-0.0296776	0.0414231	1.03973	0.0355587	0.0177928	0.00198046	1.13492	0.085491	10.1038/s41467-022-33472-w
50	A. thaliania	genetic	zyp1 HEI10oe	male	1	138			30427671	4.02899	0.189501	3	-0.0333351	0.0153557	-0.134307	0.0621894	1.05709	0.0240552	0.0161376	0.001195	0.968107	0.0481048	10.1038/s41467-022-33472-w
51	A. thaliania	genetic	zyp1 HEI10oe	male	2	138			19698289	2.97826	0.133013	6	0.0437253	0.0133327	0.130225	0.040132	0.939492	0.0198086	0.0222889	0.00257527	1.12433	0.0671241	10.1038/s41467-022-33472-w
52	A. thaliania	genetic	zyp1 HEI10oe	male	3	138			23459830	2.72464	0.133918	8	0.0223028	0.0183249	0.060767	0.0500181	0.966359	0.032785	0.0157264	0.00185673	0.851951	0.0509526	10.1038/s41467-022-33472-w
53	A. thaliania	genetic	zyp1 HEI10oe	male	4	138			18585056	1.24638	0.109807	50	-0.249214	0.083388	-0.310614	0.107475	1.26879	0.0950433	0.00809972	0.00159867	1.12075	0.126406	10.1038/s41467-022-33472-w
54	A. thaliania	genetic	zyp1 HEI10oe	male	5	138			26975502	3.72464	0.161959	6	0.00641451	0.0149426	0.0238917	0.0556656	0.992445	0.0216619	0.0173116	0.00107501	0.92189	0.0464971	10.1038/s41467-022-33472-w
55	A. thaliania	genetic	zyp1 HEI10oe	female	1	142			30427671	5.40141	0.222932	2	-0.0315508	0.0119964	-0.170419	0.0651783	1.05675	0.0174576	0.0166552	0.000925755	1.08541	0.0460288	10.1038/s41467-022-33472-w
56	A. thaliania	genetic	zyp1 HEI10oe	female	2	142			19698289	3.02817	0.139409	5	0.0407566	0.0161785	0.123418	0.0493196	0.97073	0.0246303	0.0234123	0.00220122	1.40315	0.0787858	10.1038/s41467-022-33472-w
57	A. thaliania	genetic	zyp1 HEI10oe	female	3	142			23459830	4.11972	0.1656	0	0.0010718	0.0158891	0.00441551	0.0654589	0.986708	0.0232335	0.0191738	0.00140193	1.04799	0.0491864	10.1038/s41467-022-33472-w
58	A. thaliania	genetic	zyp1 HEI10oe	female	4	142			18585056	2.02817	0.130593	22	-0.0791461	0.0404508	-0.160522	0.0826897	1.09568	0.0515045	0.0204528	0.00432349	1.41312	0.121684	10.1038/s41467-022-33472-w
59	A. thaliania	genetic	zyp1 HEI10oe	female	5	142			26975502	5	0.214529	1	-0.0292453	0.0138731	-0.146227	0.0696489	1.06141	0.0228213	0.0178464	0.00135732	1.00638	0.0441289	10.1038/s41467-022-33472-w
60	A. thaliania	genetic	wt	male	1	509			30427671	1.29666	0.0391059	90	0.284162	0.0117258	0.368462	0.0188324	0.691754	0.0179578	0.195774	0.0127893	2.97836	0.390241	see wt1 and wt2
61	A. thaliania	genetic	wt	male	2	509			19698289	0.870334	0.0330761	170	0.387567	0.0158514	0.337313	0.0188325	0.586163	0.0282457	0.387276	0.0482423	3.22108	0.937305	see wt1 and wt2
62	A. thaliania	genetic	wt	male	3	509			23459830	0.988212	0.0353596	152	0.349986	0.0141723	0.345861	0.0186895	0.639748	0.0244542	0.345925	0.0780451	3.52549	0.74335	see wt1 and wt2
63	A. thaliania	genetic	wt	male	4	342			18585056	0.888889	0.0376476	104	0.412947	0.0133644	0.367064	0.0195657	0.488487	0.0241995	0.47028	0.138643	5.14864	1.14098	see wt1 and wt2
64	A. thaliania	genetic	wt	male	5	509			26975502	1.19646	0.0375011	110	0.307076	0.0117613	0.367405	0.0181833	0.664245	0.0204184	0.236957	0.0178316	4.14305	0.834571	see wt1 and wt2
65	A. thaliania	genetic	wt	female	1	734			30427671	0.66485	0.0234219	308	0.522706	0.0192471	0.347521	0.0177097	0.406846	0.0318455	0.412821	0.052272	2.44899	0.77784	see wt1 and wt2
66	A. thaliania	genetic	wt	female	2	734			19698289	0.554496	0.0196166	340	0.627153	0.0153255	0.347754	0.0149522	0.115207	0.0207516	1	0.224671	3.62017	22.7935	see wt1 and wt2
67	A. thaliania	genetic	wt	female	3	734			23459830	0.569482	0.0213665	348	0.600027	0.0204115	0.341705	0.0173055	0.27726	0.0310155	0.591518	0.125993	2.79331	1.94264	see wt1 and wt2
68	A. thaliania	genetic	wt	female	4	474			18585056	0.49789	0.023915	243	0.667542	0.0195002	0.332362	0.0186848	0.0851049	0.0261378	0.398626	0.147829	30.685	8701.86	see wt1 and wt2
69	A. thaliania	genetic	wt	female	5	734			26975502	0.577657	0.0217589	348	0.581285	0.0163205	0.335783	0.0157752	0.310297	0.0295816	0.474796	0.0664855	5.44289	2.75999	see wt1 and wt2
70	A. thaliania	cytology	wt	male	1	74	59.7124	0.38942		2.47297	0.0880413	0	0.292622	0.0126119	0.723646	0.0404534	0.68942	0.0177453	0.230187	0.0164968	6.37556	1.2121	10.1038/s41467-021-24827-w
71	A. thaliania	cytology	wt	male	2	79	40.238	0.25152		1.8481	0.0761361	0	0.365662	0.0237619	0.67578	0.0519956	0.592982	0.0328171	0.327776	0.0623279	4.84878	2.12042	10.1038/s41467-021-24827-w
72	A. thaliania	cytology	wt	male	3	78	45.5531	0.288791		2.02564	0.0906082	0	0.323436	0.0196346	0.655165	0.0494035	0.662394	0.0262944	0.312052	0.0368342	3.61368	1.81253	10.1038/s41467-021-24827-w
73	A. thaliania	cytology	wt	male	4	82	37.6355	0.268818		1.59756	0.0642065	0	0.442792	0.013735	0.707388	0.035913	0.506497	0.0178596	0.295168	0.0218013	8.4087	1.81678	10.1038/s41467-021-24827-w
74	A. thaliania	cytology	wt	male	5	82	53.687	0.349445		2.37805	0.0764319	0	0.310113	0.00746214	0.737464	0.0296092	0.664195	0.0107093	0.22547	0.018456	5.09068	0.924197	10.1038/s41467-021-24827-w
75	A. thaliania	cytology	hei10-c2ox	male	1	24	56.9073	0.696717		5.29167	0.260069	0	0.119528	0.00739967	0.632503	0.0499955	0.868994	0.0108392	0.0698655	0.00871795	2.47481	0.282075	10.1038/s41467-021-24827-w
76	A. thaliania	cytology	hei10-c2ox	male	2	26	40.4782	0.593298		3.96154	0.246158	0	0.156486	0.0147204	0.619925	0.0698892	0.847959	0.0214535	0.123162	0.0280534	2.55978	0.388789	10.1038/s41467-021-24827-w
77	A. thaliania	cytology	hei10-c2ox	male	3	23	42.2168	0.49056		4.17391	0.218711	0	0.163664	0.0096979	0.683118	0.0540348	0.823568	0.0137591	0.104982	0.0335629	2.52301	0.603117	10.1038/s41467-021-24827-w
78	A. thaliania	cytology	hei10-c2ox	male	4	25	36.7418	0.397309		3.44	0.271765	0	0.143105	0.0168126	0.492282	0.0696953	0.865333	0.0256314	0.0726782	0.0252044	2.66371	0.490114	10.1038/s41467-021-24827-w
79	A. thaliania	cytology	hei10-c2ox	male	5	23	47.5876	0.396505		4.6087	0.280016	0	0.135237	0.0145133	0.623267	0.0768631	0.867925	0.0212275	0.0671971	0.00652627	2.24251	0.279934	10.1038/s41467-021-24827-w
80	A. thaliania	cytology	hei10 +-	male	1	33	57.447	0.630891		1.87879	0.111403	0	0.376603	0.0231861	0.707557	0.0604799	0.583767	0.0383904	0.232937	0.0759194	7.15069	3.29179	10.1038/s41467-021-24827-w
81	A. thaliania	cytology	hei10 +-	male	2	31	39.1087	0.300594		1.35484	0.0972931	0	0.496551	0.0363299	0.672747	0.0689686	0.421769	0.054245	0.344725	0.14439	4.55742	33.089	10.1038/s41467-021-24827-w
82	A. thaliania	cytology	hei10 +-	male	3	33	45.7715	0.63147		1.72727	0.115571	0	0.383691	0.0229763	0.662739	0.0595094	0.56879	0.030354	0.163402	0.0566641	4.58846	1.43649	10.1038/s41467-021-24827-w
83	A. thaliania	cytology	hei10 +-	male	4	34	36.5159	0.283635		1.23529	0.0837985	0	0.572861	0.0462338	0.707652	0.0746076	0.346939	0.0699782	0.402319	0.0865286	14.2976	1052.6	10.1038/s41467-021-24827-w
84	A. thaliania	cytology	hei10 +-	male	5	33	51.5115	0.546148		1.90909	0.116291	0	0.372938	0.0170664	0.711972	0.0542443	0.598639	0.024137	0.265494	0.0129886	7.19202	1.81423	10.1038/s41467-021-24827-w
85	A. thaliania	cytology	zyp	male	1	14	35.6212	0.362444		2.78571	0.536224	1	-0.0751787	0.0696045	-0.209426	0.198044	1.15976	0.125508	0.0184628	0.00343632	1.37952	0.271099	10.7554/eLife.79408
86	A. thaliania	cytology	zyp	male	2	14	38.1136	0.377431		3.35714	0.447295	1	0.0753854	0.0456225	0.253079	0.156829	0.950656	0.0699092	0.0262192	0.023199	1.27608	0.217832	10.7554/eLife.79408
87	A. thaliania	cytology	zyp	male	3	14	43.5003	0.472509		3.21429	0.288885	0	0.187725	0.01579	0.6034	0.074276	0.801975	0.0240717	0.0497782	0.0146197	1.52092	0.233041	10.7554/eLife.79408
88	A. thaliania	cytology	zyp	male	4	14	51.2695	0.58888		4	0.303046	0	0.119112	0.0211259	0.476447	0.0918903	0.830357	0.0210477	0.0289807	0.00641938	1.19715	0.246108	10.7554/eLife.79408
89	A. thaliania	cytology	zyp	male	5	14	58.04	0.604833		5	0.63084	1	0.000934505	0.0400349	0.00467252	0.200176	1.02286	0.063929	0.0224101	0.00409906	1.26376	0.204555	10.7554/eLife.79408
90	Mouse	cytology	wt	male	1	103	11.92			1.52427	0.051088	1	0.490573	0.00864748	0.747766	0.0283172	0.459654	0.00986671	0.465143	0.019117	27.5925	11.4979	10.1086/344714
91	Mouse	cytology	wt	male	2	101	12.53			1.55446	0.0513999	1	0.47962	0.00807229	0.745548	0.0276621	0.467118	0.0088556	0.395586	0.0279517	16.0071	3.79759	10.1086/344714
92	Mouse	cytology	wt	male	3	103	9.42			1.26214	0.0454576	1	0.545845	0.0116789	0.68893	0.0288609	0.341302	0.0224322	0.421674	0.0895787	27.5495	15.9397	10.1086/344714
93	Mouse	cytology	wt	male	4	107	10.48			1.40187	0.0492051	1	0.515959	0.0110482	0.723307	0.0297393	0.418489	0.0150593	0.424739	0.0484539	13.3928	5.91117	10.1086/344714
94	Mouse	cytology	wt	male	5	100	11.05			1.44	0.051614	1	0.512554	0.0107116	0.738078	0.0306233	0.434028	0.0139911	0.473269	0.0354614	29.4371	8.53394	10.1086/344714
95	Mouse	cytology	wt	male	6	108	8.82			1.19444	0.0380832	0	0.594985	0.0157305	0.710676	0.0294357	0.27258	0.0257645	0.517412	0.0212438	19.7679	24.6735	10.1086/344714
96	Mouse	cytology	wt	male	7	105	10.41			1.3619	0.046897	0	0.516599	0.0127408	0.703559	0.0297998	0.390239	0.0171827	0.426359	0.0578945	5.8157	6.60919	10.1086/344714
97	Mouse	cytology	wt	male	8	107	8.84			1.21495	0.0418542	1	0.567675	0.0147745	0.689698	0.0297781	0.303905	0.0245471	0.583634	0.0411983	17.95	32.916	10.1086/344714
98	Mouse	cytology	wt	male	9	106	8.99			1.11321	0.0335424	1	0.643109	0.0170376	0.715914	0.0287237	0.197932	0.0285568	0.605788	0.0644192	9.72681	23.4352	10.1086/344714
99	Mouse	cytology	wt	male	10	107	8.68			1.23364	0.0429895	1	0.569601	0.0149326	0.702686	0.0306425	0.31933	0.0245038	0.498706	0.0510432	19.7778	5.48996	10.1086/344714
100	Mouse	cytology	wt	male	11	103	10.03			1.39806	0.0482316	0	0.520474	0.0111282	0.727653	0.0295334	0.407311	0.0152101	0.505284	0.0562121	19.1288	10.0294	10.1086/344714
101	Mouse	cytology	wt	male	12	108	7.51			1.09259	0.0308127	1	0.608495	0.0166391	0.664837	0.026116	0.170641	0.0277192	0.65668	0.0988536	3.80369	388.869	10.1086/344714
102	Mouse	cytology	wt	male	13	108	7.31			1.02778	0.0243514	2	0.687952	0.015805	0.707061	0.0233349	0.0876552	0.025328	0.73738	0.0741918	23.8205	120.297	10.1086/344714
103	Mouse	cytology	wt	male	14	109	7.34			1.06422	0.0268268	1	0.672315	0.0168742	0.715491	0.0254516	0.129608	0.0263206	0.703769	0.142593	36.2485	1397.06	10.1086/344714
104	Mouse	cytology	wt	male	15	110	6.89			0.990909	0.015722	2	0.694991	0.0117125	0.688673	0.0159403	0.018517	0.012858	1	0.0145557			10.1086/344714
105	Mouse	cytology	wt	male	16	110	5.88			1	0.0222681	3	0.713394	0.0146169	0.713394	0.0215874	0.0545455	0.0205537	0.669437	0.0934472	27.2076	26.7882	10.1086/344714
106	Mouse	cytology	wt	male	17	108	6.99			1.01852	0.0184326	1	0.72681	0.0174563	0.74027	0.0222619	0.0535537	0.0200839	0.599533	0.0482845	46.7874	9030.75	10.1086/344714
107	Mouse	cytology	wt	male	18	108	5.76			1.01852	0.0226104	2	0.733716	0.0179497	0.747303	0.0246871	0.071405	0.0224916	0.723049	0.113587	21.8078	115.125	10.1086/344714
108	Mouse	cytology	wt	male	19	109	4.78			1	0.0129744	1	0.757833	0.0125199	0.757833	0.0159193	0.0183486	0.0128743	0.663941	0.00541278			10.1086/344714
109	Maize	cytology	wt	male	1	216	49			2.68519	0.0579338	0	0.238826	0.00646688	0.641292	0.022203	0.728133	0.00760001	0.187578	0.0232411	1.61988	0.132583	10.1093/genetics/165.2.849
110	Maize	cytology	wt	male	2	234	39.4			2.38034	0.0539122	0	0.273057	0.00930308	0.649968	0.0265911	0.699928	0.0127366	0.146044	0.01258	1.79423	0.160188	10.1093/genetics/165.2.849
111	Maize	cytology	wt	male	3	188	37.1			2.22872	0.0590317	1	0.295107	0.00911922	0.657712	0.0267685	0.683204	0.0123058	0.237389	0.0374697	2.24995	0.276268	10.1093/genetics/165.2.849
112	Maize	cytology	wt	male	4	191	35.4			2.1623	0.0582938	1	0.29629	0.0110629	0.64067	0.029505	0.676348	0.0159383	0.220977	0.0248312	2.5641	0.341789	10.1093/genetics/165.2.849
113	Maize	cytology	wt	male	5	196	35.7			2.21939	0.0580751	1	0.288602	0.0106158	0.640519	0.0289139	0.683631	0.0147997	0.195994	0.0188416	1.7583	0.167655	10.1093/genetics/165.2.849
114	Maize	cytology	wt	male	6	172	29.5			1.81395	0.0587314	3	0.318229	0.0110525	0.577252	0.0274093	0.629027	0.015441	0.286755	0.0810199	2.28418	0.321841	10.1093/genetics/165.2.849
115	Maize	cytology	wt	male	7	174	28.8			1.86207	0.0570935	0	0.334207	0.0112091	0.622317	0.0282795	0.626543	0.0149306	0.146722	0.0627894	2.499	0.272265	10.1093/genetics/165.2.849
116	Maize	cytology	wt	male	8	169	28.1			1.81065	0.0573509	0	0.338655	0.0138435	0.613187	0.0317098	0.617263	0.0194172	0.223817	0.0405761	2.02528	0.411755	10.1093/genetics/165.2.849
117	Maize	cytology	wt	male	9	228	25.5			1.86842	0.0492426	1	0.326843	0.00950687	0.610681	0.0239699	0.623157	0.0121844	0.220608	0.0637815	2.15669	0.358666	10.1093/genetics/165.2.849
118	Maize	cytology	wt	male	10	247	22.5			1.53846	0.046758	6	0.362041	0.0142217	0.556986	0.0276638	0.578158	0.0201009	0.162328	0.0974857	2.49346	0.46225	10.1093/genetics/165.2.849
119	Tomato	cytology	class I	male	1	158	30.95			1.70886	0.0500791	0	0.400265	0.00855962	0.683997	0.0248144	0.550508	0.0126821	0.280496	0.0162848	5.29374	1.00468	10.1073/pnas.1406846111
120	Tomato	cytology	class I	male	2	161	21.83			1.2795	0.0353669	0	0.582936	0.0151327	0.745869	0.0282833	0.341455	0.0187619	0.310531	0.00740044	4.82841	1.64982	10.1073/pnas.1406846111
121	Tomato	cytology	class I	male	3	159	23.68			1.45912	0.0424164	1	0.482458	0.0105842	0.703964	0.0256376	0.449019	0.0134787	0.35478	0.0458175	11.0298	3.23375	10.1073/pnas.1406846111
122	Tomato	cytology	class I	male	4	152	21.14			1.32895	0.0381083	0	0.541864	0.0135663	0.720108	0.0274125	0.372512	0.0158572	0.396514	0.0717657	11.9889	4.68421	10.1073/pnas.1406846111
123	Tomato	cytology	class I	male	5	160	17.07			1.2625	0.0358899	1	0.521192	0.0115939	0.658005	0.0237518	0.337222	0.018714	0.4188	0.0989916	13.0992	18.4761	10.1073/pnas.1406846111
124	Tomato	cytology	class I	male	6	158	18.94			1.12658	0.0264526	0	0.662902	0.0192602	0.746813	0.0278982	0.19947	0.0232518	0.41147	0.0351729	5.2302	1.78702	10.1073/pnas.1406846111
125	Tomato	cytology	class I	male	7	161	18.31			1.26708	0.0359581	1	0.537707	0.0127385	0.681319	0.0251866	0.340446	0.0176831	0.352334	0.0259771	14.4777	8.82715	10.1073/pnas.1406846111
126	Tomato	cytology	class I	male	8	160	19.17			1.15	0.028229	0	0.643095	0.0181524	0.73956	0.0276648	0.226843	0.0225013	0.480883	0.0579402	5.71522	19.3074	10.1073/pnas.1406846111
127	Tomato	cytology	class I	male	9	157	17.21			1.15924	0.0331082	3	0.591755	0.017713	0.685984	0.0283809	0.265427	0.0235384	0.41065	0.112844	4.3332	13.458	10.1073/pnas.1406846111
128	Tomato	cytology	class I	male	10	153	16.32			1.21569	0.0345123	1	0.529028	0.011298	0.643133	0.0228473	0.300728	0.0210588	0.289086	0.0506596	13.509	9.786	10.1073/pnas.1406846111
129	Tomato	cytology	class II	male	1	158	30.95			0.227848	0.0399274	127	-0.361825	0.396708	-0.0824412	0.0915363	1.46296	0.537956	0.0111754	0.115925	1.09808	2.91376	10.1073/pnas.1406846111
130	Tomato	cytology	class II	male	2	161	21.83			0.304348	0.0456794	118	-0.326573	0.478011	-0.0993918	0.146244	1.34111	0.576146	0.00663119	0.0674531	0.841653	0.0909392	10.1073/pnas.1406846111
131	Tomato	cytology	class II	male	3	159	23.68			0.283019	0.0399082	117	0.289381	0.22291	0.0819003	0.064136	0.628148	0.334889	0.128945	0.0494452	13.4504	1.28871	10.1073/pnas.1406846111
132	Tomato	cytology	class II	male	4	152	21.14			0.111842	0.0255638	135	0.828331	0.0244773	0.0926423	0.0213515	0	0					10.1073/pnas.1406846111
133	Tomato	cytology	class II	male	5	160	17.07			0.175	0.032536	134	0.147975	0.332083	0.0258957	0.0583136	0.816327	0.396683	0.0516975	0.0321197	18.5604	7.10543e-15	10.1073/pnas.1406846111
134	Tomato	cytology	class II	male	6	158	18.94			0.0822785	0.021861	145	0.767904	0.0353999	0.063182	0.017038	0	0					10.1073/pnas.1406846111
135	Tomato	cytology	class II	male	7	161	18.31			0.223602	0.0402292	131	-0.814427	0.534949	-0.182108	0.124022	1.7392	0.566754	0.00373263	0.0165725	0.937755	11.3873	10.1073/pnas.1406846111
136	Tomato	cytology	class II	male	8	160	19.17			0.10625	0.0300999	146	-2.54805	1.6209	-0.27073	0.188526	4.42907	2.23662	0.168216	0.0214681	692.141	82.2507	10.1073/pnas.1406846111
137	Tomato	cytology	class II	male	9	157	17.21			0.10828	0.033194	143	-4.0612	2.86701	-0.439748	0.338447	6.51903	3.91271	0.0382962	0.00129012	5.93421	1.77636e-15	10.1073/pnas.1406846111
138	Tomato	cytology	class II	male	10	153	16.32			0.150327	0.0317128	132	-0.0087104	0.470201	-0.00130941	0.0706844	1.1569	0.633427	0.173272	0.0304935	53.886	2.13163e-14	10.1073/pnas.1406846111
139	Tomato	cytology	all foci	male	1	158	30.95			2.10127	0.0664948	0	0.283143	0.0112217	0.59496	0.0301742	0.68232	0.0139714	0.148365	0.0503283	2.36178	0.323193	10.1073/pnas.1406846111
140	Tomato	cytology	all foci	male	2	161	21.83			1.61491	0.0569685	0	0.382424	0.0235067	0.617579	0.0437685	0.581124	0.0287242	0.201533	0.0164313	2.3579	0.578019	10.1073/pnas.1406846111
141	Tomato	cytology	all foci	male	3	159	23.68			1.87421	0.0608096	0	0.328287	0.0126683	0.61528	0.0310202	0.633823	0.016527	0.142307	0.0350724	2.50038	0.311843	10.1073/pnas.1406846111
142	Tomato	cytology	all foci	male	4	152	21.14			1.54605	0.0490904	0	0.430862	0.0152829	0.666136	0.0317122	0.506437	0.0171848	0.326387	0.058058	2.9904	0.798643	10.1073/pnas.1406846111
143	Tomato	cytology	all foci	male	5	160	17.07			1.6	0.0509289	0	0.394821	0.0119785	0.631714	0.0277785	0.537109	0.0154	0.315549	0.0247939	2.82549	0.498887	10.1073/pnas.1406846111
144	Tomato	cytology	all foci	male	6	158	18.94			1.3038	0.0462579	0	0.48133	0.0303838	0.627556	0.0454427	0.431897	0.0378631	0.380979	0.0771774	2.07738	0.466566	10.1073/pnas.1406846111
145	Tomato	cytology	all foci	male	7	161	18.31			1.62733	0.0533004	0	0.372665	0.016878	0.606449	0.0338958	0.558213	0.0193779	0.280711	0.0577901	1.91623	0.378249	10.1073/pnas.1406846111
146	Tomato	cytology	all foci	male	8	160	19.17			1.375	0.047393	0	0.448957	0.0259165	0.617316	0.0415041	0.46281	0.0324553	0.346753	0.0881795	1.93778	0.506574	10.1073/pnas.1406846111
147	Tomato	cytology	all foci	male	9	157	17.21			1.36943	0.0479078	0	0.459091	0.0295256	0.628691	0.046028	0.461915	0.040334	0.329118	0.0756407	2.08442	0.757769	10.1073/pnas.1406846111
148	Tomato	cytology	all foci	male	10	153	16.32			1.4902	0.0472379	0	0.423389	0.0136684	0.630933	0.0285461	0.482687	0.01748	0.237665	0.0209527	3.78545	1.19451	10.1073/pnas.1406846111
149	C. elegans	cytology	wt	male	1	48	5.52557	0.176871		0.979167	0.0359589	2	0.580111	0.0250084	0.568026	0.032168	0.0434586	0.0295955	0.288273	0.00558506			10.1101/2020.02.16.947804
150	C. elegans	cytology	ie25	male	1	41	5.75174	0.14227		1.87805	0.147133	1	0.219358	0.028004	0.411966	0.0617063	0.719177	0.0440564	0.127566	0.0222942	3.55133	0.627393	10.1101/2020.02.16.947804
151	C. elegans	cytology	ie29	male	1	40	5.71381	0.182141		1	0.0353553	1	0.598629	0.023306	0.598629	0.031482	0.05	0.0335965	0.414591	0.00651051			10.1101/2020.02.16.947804
152	A. arenosa	cytology	wt	male	1	90	26.1455	0.106524		1.04444	0.0217228	0	0.76264	0.02076	0.796535	0.0272872	0.0814848	0.0266868	0.575651	0.19106	2.5251	75.8359	10.1016/j.cub.2021.08.028
153	A. arenosa	cytology	wt	male	2	90	27.6974	0.105131		1.05556	0.0288081	1	0.759273	0.0235173	0.801455	0.0330856	0.119668	0.0285526	0.835205	0.243547	2.94422	151.127	10.1016/j.cub.2021.08.028
154	A. arenosa	cytology	wt	male	3	90	28.8299	0.116587		1.01111	0.0192093	1	0.797733	0.0177108	0.806597	0.0235691	0.043473	0.0211471	1	0	4.18548	1.77636e-15	10.1016/j.cub.2021.08.028
155	A. arenosa	cytology	wt	male	4	90	30.4486	0.137286		1.07778	0.0282309	0	0.734339	0.0238038	0.791455	0.0329843	0.133914	0.0304149	0.48348	0.0830044	3.09797	701.832	10.1016/j.cub.2021.08.028
156	A. arenosa	cytology	wt	male	5	90	32.695	0.133545		1.13333	0.0391263	1	0.664472	0.0238504	0.753068	0.0375041	0.224913	0.0306699	0.419219	0.138274	3.23034	6.23598	10.1016/j.cub.2021.08.028
157	A. arenosa	cytology	wt	male	6	90	34.3406	0.142724		1.13333	0.0358323	0	0.684168	0.0240835	0.775391	0.0366878	0.207612	0.0313656	0.414543	0.0336431	5.32139	26.8375	10.1016/j.cub.2021.08.028
158	A. arenosa	cytology	wt	male	7	90	35.8162	0.153885		1.1	0.0353117	1	0.70507	0.0241441	0.775577	0.0364037	0.183655	0.0320969	0.522823	0.0831085	3.8295	55.7824	10.1016/j.cub.2021.08.028
159	A. arenosa	cytology	wt	male	8	90	41.6029	0.18822		1.37778	0.0557281	0	0.517481	0.0246237	0.712974	0.0445266	0.421436	0.0262469	0.306153	0.0832729	1.58009	0.735622	10.1016/j.cub.2021.08.028
160	Human	cytology	wt	male	1	139	27.484	0.45351		3.7482	0.0698202	0	0.210388	0.00343814	0.788578	0.0195409	0.781437	0.00468456	0.13488	0.00556678	5.19184	0.562179	10.1016/j.cell.2017.02.002
161	Human	cytology	wt	male	6	174	16.9823	0.217983		2.55747	0.0455893	0	0.314715	0.00457928	0.804873	0.0185205	0.66428	0.00546644	0.207819	0.00707855	5.82733	0.442878	10.1016/j.cell.2017.02.002
162	Human	cytology	wt	male	9	58	15.2907	0.346126		2.5	0.0780637	0	0.324736	0.00812511	0.811841	0.0324844	0.656552	0.0101811	0.249882	0.0272135	8.13656	1.24656	10.1016/j.cell.2017.02.002
163	Human	cytology	wt	male	13	139	9.32913	0.155743		1.89928	0.0326447	0	0.437862	0.0047782	0.831622	0.0169314	0.514549	0.00575012	0.322963	0.0198268	14.4436	2.61183	10.1016/j.cell.2017.02.002
164	Human	cytology	wt	male	14	142	9.72651	0.135846		1.89437	0.0407085	0	0.41789	0.00683318	0.791637	0.0213766	0.537693	0.00877906	0.293328	0.037899	13.2422	1.85777	10.1016/j.cell.2017.02.002
165	Human	cytology	wt	male	15	130	11.2687	0.133221		1.96154	0.0350888	0	0.4011	0.0128751	0.786774	0.0289118	0.531795	0.00759326	0.296296	0.0173101	7.10093	4.54031	10.1016/j.cell.2017.02.002
166	Human	cytology	wt	male	16	204	11.3441	0.140969		1.98039	0.0259024	0	0.4271	0.00465151	0.845825	0.014396	0.529948	0.00560448	0.313817	0.0426718	13.0094	2.42012	10.1016/j.cell.2017.02.002
167	Human	cytology	wt	male	18	187	8.15606	0.0636262		1.79679	0.0322092	0	0.45058	0.00398631	0.809599	0.0161841	0.503543	0.00463218	0.386862	0.026059	23.1827	3.09846	10.1016/j.cell.2017.02.002
168	Human	cytology	wt	male	21	302	4.47288	0.0495443		1.03311	0.0139187	4	0.734625	0.0103337	0.758951	0.0147826	0.0868672	0.0151221	0.479043	0.0413221	16.6841	21.6303	10.1016/j.cell.2017.02.002
169	Human	cytology	wt	male	22	313	6.42395	0.0563888		1.24281	0.025866	4	0.570226	0.00855728	0.708683	0.0181838	0.330952	0.0139636	0.418221	0.0362216	24.1019	4.52269	10.1016/j.cell.2017.02.002
170	Human	cytology	wt	female	1	83	41.2696	1.83128		5.86747	0.187249	0	0.088886	0.00564433	0.521536	0.037065	0.914099	0.00804544	0.0547014	0.00278895	2.43906	0.164736	10.1016/j.cell.2017.02.002
171	Human	cytology	wt	female	6	30	32.0865	0.920088		3.66667	0.190516	0	0.185863	0.00624027	0.681497	0.0421592	0.808264	0.0100844	0.114499	0.00289571	4.20854	0.65735	10.1016/j.cell.2017.02.002
172	Human	cytology	wt	female	9	34	27.1898	0.910353		2.82353	0.178763	0	0.202395	0.0160382	0.571469	0.0579631	0.782118	0.0248607	0.114667	0.0151339	3.59822	0.404597	10.1016/j.cell.2017.02.002
173	Human	cytology	wt	female	13	109	21.8157	0.455136		2.74312	0.0854775	0	0.248481	0.00873545	0.681612	0.0320205	0.741289	0.0115636	0.131465	0.0111538	4.74764	0.461688	10.1016/j.cell.2017.02.002
174	Human	cytology	wt	female	14	70	20.0033	0.38789		2.18571	0.101605	1	0.288514	0.0113903	0.63061	0.0384597	0.69375	0.015076	0.153374	0.0257087	5.63849	1.0141	10.1016/j.cell.2017.02.002
175	Human	cytology	wt	female	15	45	21.2883	0.559453		2.31111	0.143406	0	0.262336	0.0199751	0.606287	0.0595523	0.74057	0.0281426	0.171827	0.0231578	5.72968	1.34038	10.1016/j.cell.2017.02.002
176	Human	cytology	wt	female	16	63	21.8224	0.735586		2.55556	0.111739	1	0.264644	0.0176	0.676313	0.053828	0.729139	0.0266924	0.154554	0.0190029	4.2011	0.690724	10.1016/j.cell.2017.02.002
177	Human	cytology	wt	female	18	100	16.7356	0.390828		2.53	0.0793158	0	0.279553	0.00756291	0.707268	0.0292875	0.703026	0.010309	0.177687	0.0110748	5.88203	0.608859	10.1016/j.cell.2017.02.002
178	Human	cytology	wt	female	21	218	9.51094	0.144307		1.31651	0.0375924	6	0.518957	0.0146621	0.683214	0.0274444	0.418167	0.0183636	0.324454	0.0102406	7.29193	2.56212	10.1016/j.cell.2017.02.002
179	Human	cytology	wt	female	22	161	12.094	0.185629		1.52174	0.0473738	2	0.453991	0.0112094	0.690856	0.0274505	0.498892	0.0145995	0.217518	0.0181753	6.61369	1.26432	10.1016/j.cell.2017.02.002
180	Human	genetic	wt	male	1	31228			248956422	1.94652	0.00607422	2517	0.204068	0.00118435	0.397222	0.00261748	0.790356	0.00181145	0.134466	0.00116211	2.54698	0.0353688	10.1038/s41586-020-2347-0
181	Human	genetic	wt	male	2	31228			242193529	1.82448	0.00591326	2876	0.211697	0.00153259	0.386239	0.00306361	0.779933	0.00222738	0.153125	0.00155397	2.79326	0.0625315	10.1038/s41586-020-2347-0
182	Human	genetic	wt	male	3	31228			198295559	1.58031	0.0055056	3999	0.243255	0.00133313	0.38442	0.00249641	0.746239	0.00201914	0.187044	0.00148431	3.00692	0.0720197	10.1038/s41586-020-2347-0
183	Human	genetic	wt	male	4	31228			190214555	1.40099	0.00520412	5102	0.270965	0.00173053	0.379618	0.00280472	0.717111	0.00261704	0.208121	0.00167219	2.81207	0.0808579	10.1038/s41586-020-2347-0
184	Human	genetic	wt	male	5	31228			181538259	1.45142	0.00516262	4612	0.276952	0.0013018	0.401974	0.00236947	0.706111	0.0022564	0.204437	0.00141685	3.05658	0.0855281	10.1038/s41586-020-2347-0
185	Human	genetic	wt	male	6	31228			170805979	1.33034	0.0050474	5440	0.285297	0.00197765	0.379543	0.00299926	0.697838	0.00296808	0.203923	0.00180319	2.67887	0.0822503	10.1038/s41586-020-2347-0
186	Human	genetic	wt	male	7	31228			159345973	1.32849	0.00501011	5407	0.287444	0.00194395	0.381866	0.00295691	0.691408	0.00286636	0.221566	0.00250125	2.88224	0.0931674	10.1038/s41586-020-2347-0
187	Human	genetic	wt	male	8	31228			145138636	1.2044	0.00500908	6551	0.269078	0.00271496	0.324078	0.00353679	0.709866	0.00394055	0.266461	0.00246014	1.44342	0.036329	10.1038/s41586-020-2347-0
188	Human	genetic	wt	male	9	31228			138394717	1.20642	0.00474511	6416	0.326521	0.00166863	0.39392	0.00254027	0.654205	0.00272035	0.240985	0.00226514	2.99293	0.0931277	10.1038/s41586-020-2347-0
189	Human	genetic	wt	male	10	31228			133797422	1.27152	0.00487635	5843	0.308392	0.00182405	0.392127	0.00276419	0.67283	0.00289196	0.249579	0.00228328	2.78778	0.0982226	10.1038/s41586-020-2347-0
190	Human	genetic	wt	male	11	31228			135086622	1.17148	0.00467076	6639	0.332987	0.00177873	0.390088	0.00260018	0.6428	0.00288597	0.265773	0.00322046	3.06862	0.122865	10.1038/s41586-020-2347-0
191	Human	genetic	wt	male	12	31228			133275309	1.29374	0.0048822	5645	0.308315	0.001582	0.398881	0.00254063	0.671762	0.00251748	0.22939	0.00264411	3.27317	0.099003	10.1038/s41586-020-2347-0
192	Human	genetic	wt	male	13	31228			114364328	1.01226	0.00421365	8006	0.407609	0.00197343	0.412608	0.00263447	0.55321	0.00305473	0.316679	0.00357142	4.05418	0.224506	10.1038/s41586-020-2347-0
193	Human	genetic	wt	male	14	31228			107043718	0.944697	0.00416508	8990	0.408336	0.00195956	0.385753	0.00251385	0.548485	0.00299129	0.314213	0.00270314	3.82774	0.178683	10.1038/s41586-020-2347-0
194	Human	genetic	wt	male	15	31228			101991189	0.985302	0.00423597	8494	0.402569	0.00222519	0.396652	0.00277758	0.562263	0.00318647	0.284157	0.00368236	4.25457	0.259559	10.1038/s41586-020-2347-0
195	Human	genetic	wt	male	16	31228			90338345	1.03856	0.00424605	7628	0.398544	0.00185479	0.41391	0.00256404	0.559105	0.00289163	0.360922	0.0136833	2.80035	0.131111	10.1038/s41586-020-2347-0
196	Human	genetic	wt	male	17	31228			83257441	1.0351	0.0043205	7857	0.383445	0.00198202	0.396902	0.00263696	0.57797	0.00301723	0.341488	0.00429783	3.32739	0.166828	10.1038/s41586-020-2347-0
197	Human	genetic	wt	male	18	31228			80373285	0.937236	0.00413587	9059	0.414038	0.00182519	0.388052	0.00242045	0.541139	0.00308684	0.444197	0.00784182	4.02838	0.253009	10.1038/s41586-020-2347-0
198	Human	genetic	wt	male	19	31228			58617616	1.00573	0.00421483	8073	0.407725	0.00263465	0.410062	0.00315823	0.554152	0.00394853	0.345902	0.00853916	3.34636	0.177151	10.1038/s41586-020-2347-0
199	Human	genetic	wt	male	20	31228			64444167	0.959556	0.00412705	8663	0.424682	0.00153659	0.407506	0.00229039	0.535525	0.00283311	0.389478	0.0082415	4.36354	0.291975	10.1038/s41586-020-2347-0
200	Human	genetic	wt	male	21	31228			46709983	0.520655	0.00299058	15392	0.711848	0.00390538	0.370627	0.00294389	0.109624	0.00463627	0.600855	0.0133233	0.772202	0.0488781	10.1038/s41586-020-2347-0
201	Human	genetic	wt	male	22	31228			50818468	0.589023	0.00333089	14364	0.590111	0.00425554	0.347589	0.00318538	0.300891	0.00589686	0.415194	0.00515031	1.92012	0.166634	10.1038/s41586-020-2347-0
202	S. cerivisiae	genetic	wt	male	1	46			230218	2.32609	0.153886	1	0.215716	0.0223114	0.501775	0.0616068	0.771421	0.027513	0.130203	0.020691	2.24406	1.34999	10.1038/nature07135
203	S. cerivisiae	genetic	wt	male	2	46			813184	6.30435	0.201294	0	0.0993143	0.00591234	0.626112	0.0422962	0.888276	0.00783089	0.0388554	0.00512164	1.76913	0.158152	10.1038/nature07135
204	S. cerivisiae	genetic	wt	male	3	46			316620	3.13043	0.152511	0	0.187667	0.0145805	0.587481	0.0538748	0.789738	0.0177086	0.0587885	0.00593425	1.95723	0.437847	10.1038/nature07135
205	S. cerivisiae	genetic	wt	male	4	46			1531933	9.76087	0.282081	0	0.0583513	0.00458581	0.569559	0.0476919	0.935968	0.00640991	0.029433	0.00208184	2.19596	0.156	10.1038/nature07135
206	S. cerivisiae	genetic	wt	male	5	46			576874	4.56522	0.22935	0	0.102471	0.00745512	0.467802	0.0413601	0.897052	0.0107592	0.0498999	0.0129675	1.92668	0.163808	10.1038/nature07135
207	S. cerivisiae	genetic	wt	male	6	46			270161	2.63043	0.124346	0	0.249673	0.0148836	0.656748	0.0499659	0.722628	0.0186714	0.129209	0.00828401	1.65658	0.514728	10.1038/nature07135
208	S. cerivisiae	genetic	wt	male	7	46			1090940	8.06522	0.261597	0	0.0695971	0.00529999	0.561316	0.0464614	0.924405	0.00719605	0.0300141	0.00192959	1.89028	0.127866	10.1038/nature07135
209	S. cerivisiae	genetic	wt	male	8	46			562643	4.5	0.225396	0	0.106176	0.0110535	0.477791	0.0551983	0.893183	0.016293	0.031002	0.00802851	1.68461	0.158751	10.1038/nature07135
210	S. cerivisiae	genetic	wt	male	9	46			439888	3.73913	0.224734	0	0.105212	0.0159674	0.393401	0.0642158	0.898729	0.0218037	0.0551585	0.00784261	2.04485	0.243566	10.1038/nature07135
211	S. cerivisiae	genetic	wt	male	10	46			745751	5.65217	0.236582	0	0.0930261	0.0101469	0.5258	0.0614301	0.903669	0.0160062	0.0426149	0.00740843	1.84325	0.236576	10.1038/nature07135
212	S. cerivisiae	genetic	wt	male	11	46			666816	4.95652	0.191888	0	0.129194	0.00746739	0.640351	0.0445476	0.86719	0.0109912	0.0676241	0.0107986	2.26567	0.278909	10.1038/nature07135
213	S. cerivisiae	genetic	wt	male	12	46			1078177	8.02174	0.284258	0	0.0655567	0.00726121	0.525879	0.0611559	0.933101	0.0108648	0.0278519	0.00240548	1.71193	0.172255	10.1038/nature07135
214	S. cerivisiae	genetic	wt	male	13	46			924431	6.41304	0.269032	0	0.0791931	0.00868946	0.507869	0.0596599	0.925022	0.0133354	0.0344571	0.0062773	2.00079	0.235272	10.1038/nature07135
215	S. cerivisiae	genetic	wt	male	14	46			784333	5.65217	0.248278	0	0.0804214	0.0100698	0.454556	0.060317	0.911834	0.0138698	0.0317589	0.0071905	1.84972	0.152768	10.1038/nature07135
216	S. cerivisiae	genetic	wt	male	15	46			1091291	7.78261	0.283299	0	0.0670783	0.00811849	0.522045	0.0659789	0.932462	0.0114579	0.0302751	0.00345388	2.07626	0.187253	10.1038/nature07135
217	S. cerivisiae	genetic	wt	male	16	46			948066	6.95652	0.232022	0	0.0838049	0.00453049	0.582991	0.0370321	0.907422	0.00571281	0.0313483	0.00222562	1.91794	0.172125	10.1038/nature07135
218	S. cerivisiae	genetic	msh4	male	1	5			230218	0.4	0.219089	3	0.815622	0.0457265	0.326249	0.179627	0	0					10.1038/nature07135
219	S. cerivisiae	genetic	msh4	male	2	5			813184	3	0.69282	0	0.0742875	0.099651	0.222862	0.303351	0.933333	0.150101	0.0583333	0.0944166	2.73821	352.77	10.1038/nature07135
220	S. cerivisiae	genetic	msh4	male	3	5			316620	1.8	0.334664	0	0.219825	0.193691	0.395684	0.356321	0.617284	0.146761	0.0379902	0.357425	1.83067	33.6044	10.1038/nature07135
221	S. cerivisiae	genetic	msh4	male	4	5			1531933	5	0.632456	0	0.0812587	0.0383919	0.406294	0.19872	0.88	0.0407536	0.0188492	0.00749199	1.07448	0.396462	10.1038/nature07135
222	S. cerivisiae	genetic	msh4	male	5	5			576874	2.8	0.715542	1	0.0312397	0.140606	0.0874711	0.39433	0.969388	0.228711	0.057265	0.0558703	2.82663	2.56295	10.1038/nature07135
223	S. cerivisiae	genetic	msh4	male	6	5			270161	1.2	0.438178	1	0.213246	0.313804	0.255895	0.387985	0.833333	0.325076	0.108	0.0184773	3.47702	2.22045e-15	10.1038/nature07135
224	S. cerivisiae	genetic	msh4	male	7	5			1090940	4.6	0.829458	0	0.0357155	0.0610753	0.164291	0.282504	0.94518	0.0852027	0.0209091	0.0158072	1.4621	1.05752	10.1038/nature07135
225	S. cerivisiae	genetic	msh4	male	8	5			562643	1.8	0.334664	0	0.264274	0.0953443	0.475693	0.193069	0.617284	0.143378	0.0558333	0.0940818	5.63312	37.3257	10.1038/nature07135
226	S. cerivisiae	genetic	msh4	male	9	5			439888	2.4	0.536656	0	0.159944	0.164127	0.383865	0.403147	0.833333	0.176362	0.125455	0.0158823	7.10515	9.00106	10.1038/nature07135
227	S. cerivisiae	genetic	msh4	male	10	5			745751	3	0.489898	0	0.165676	0.0487203	0.497027	0.167184	0.8	0.0690035	0.0285714	0.0655044	1.7686	2.56904	10.1038/nature07135
228	S. cerivisiae	genetic	msh4	male	11	5			666816	3.2	0.334664	0	0.199992	0.0269293	0.639976	0.109113	0.742187	0.0339917	0.102393	0.0445947	2.69937	1.57982	10.1038/nature07135
229	S. cerivisiae	genetic	msh4	male	12	5			1078177	4.2	0.521536	0	0.151613	0.030731	0.636777	0.151365	0.839002	0.0462361	0.0238	0.0517065	1.04663	0.60682	10.1038/nature07135
230	S. cerivisiae	genetic	msh4	male	13	5			924431	3.8	0.521536	0	0.124802	0.0557738	0.474249	0.22171	0.831025	0.0513192	0.0221201	0.0124527	1.07237	1.15502	10.1038/nature07135
231	S. cerivisiae	genetic	msh4	male	14	5			784333	2.6	0.669328	0	0.0691307	0.105662	0.17974	0.27859	0.946746	0.207246	0.118056	0.104053	1.8183	7.1083	10.1038/nature07135
232	S. cerivisiae	genetic	msh4	male	15	5			1091291	4	1.0198	0	-0.102765	0.0998946	-0.41106	0.413093	1.075	0.175338	0.0134503	0.0194278	0.826844	0.484691	10.1038/nature07135
233	S. cerivisiae	genetic	msh4	male	16	5			948066	2.8	0.715542	0	-0.128018	0.169819	-0.358451	0.484237	0.969388	0.169706	0.0107692	0.14142	1.05445	17.041	10.1038/nature07135
